# Supplementary material for: TTLL12 is required for primary ciliary axoneme formation in polarized epithelial cells
Source: EMBO Rep. 2023 Dec 19;25(1):15. doi: 10.1038/s44319-023-00005-5 (PMC10883266; doi:10.1038/s44319-023-00005-5)
Supplement: Supplementary file 3 — Movie EV2 [file 44319_2023_5_MOESM3_ESM.zip › Movie EV2/Movie EV2 legend.txt]

Movie EV2:
GFP-MACF18 comets in RPE1 TTLL12 KO cells.
