# Supplementary material for: TTLL12 is required for primary ciliary axoneme formation in polarized epithelial cells
Source: EMBO Rep. 2023 Dec 19;25(1):15. doi: 10.1038/s44319-023-00005-5 (PMC10883266; doi:10.1038/s44319-023-00005-5)
Supplement: Supplementary file 4 — Data Set EV1 [file 44319_2023_5_MOESM4_ESM.xlsx]

## Sheet: Samples Report for TTLL12 Bindi
TTLL12 Binding Partners 20210205, Samples report created on 02/05/2021
Experiment: TTLL12 Binding Partners 20210205
Peptide Thresholds: 95.0% minimum
Protein Thresholds: 95.0% minimum and 2 peptides minimum
Peptide FDR: 0.4% (Prophet)
Protein FDR: 0.0% (Prophet)
GO Annotation Source(s):
Pathway Annotation Source(s):
Alternate ID Source(s): FASTA:UniProt/Swiss-Prot (UniProtKB)
Total Spectrum Count
TTLL12 Binding Partners 20210205
#	Identified Proteins (3760)	Accession Number	Taxonomy	GFP	GFP-TTLL12
2	Myosin-9 OS=Canis lupus familiaris GN=MYH9 PE=3 SV=2	F1P9J3|F1P9J3_CANLF	Canis lupus familiaris	552	932
3	Actin, cytoplasmic 1 OS=Canis lupus familiaris OX=9615 GN=ACTB PE=2 SV=3	ACTB_CANLF	Canis lupus familiaris	528	625
1	Elongation factor 1-alpha OS=Canis lupus familiaris GN=EEF1A1 PE=3 SV=1	F2Z4P4|F2Z4P4_CANLF	Canis lupus familiaris	575	681
4	Tubulin beta chain OS=Canis lupus familiaris GN=TUBB4B PE=3 SV=1	L7N0I7|L7N0I7_CANLF	Canis lupus familiaris	465	611
7	Uncharacterized protein OS=Canis lupus familiaris GN=HSPA8 PE=3 SV=1	E2R0T6|E2R0T6_CANLF	Canis lupus familiaris	398	431
8	60 kDa heat shock protein, mitochondrial OS=Canis lupus familiaris GN=HSPD1 PE=3 SV=2	E2QUU5|E2QUU5_CANLF	Canis lupus familiaris	374	355
101	Uncharacterized protein OS=Canis lupus familiaris GN=VIM PE=3 SV=1	F1PLS4|F1PLS4_CANLF	Canis lupus familiaris	109	117
9	Uncharacterized protein OS=Canis lupus familiaris GN=PRDX1 PE=4 SV=1	E2RHG2|E2RHG2_CANLF	Canis lupus familiaris	366	453
11	Chaperonin containing TCP1 subunit 2 OS=Canis lupus familiaris GN=CCT2 PE=3 SV=1	F6V0D8|F6V0D8_CANLF	Canis lupus familiaris	349	302
13	Annexin A2 OS=Canis lupus familiaris OX=9615 GN=ANXA2 PE=1 SV=1	ANXA2_CANLF	Canis lupus familiaris	323	321
15	ATP-citrate synthase OS=Canis lupus familiaris GN=ACLY PE=3 SV=2	F1Q3V2|F1Q3V2_CANLF	Canis lupus familiaris	269	315
16	Annexin OS=Canis lupus familiaris GN=ANXA1 PE=3 SV=1	F1P6B7|F1P6B7_CANLF	Canis lupus familiaris	269	250
17	Uncharacterized protein OS=Canis lupus familiaris GN=HSPA5 PE=3 SV=2	F1PIC7|F1PIC7_CANLF	Canis lupus familiaris	254	315
25	Stratifin OS=Canis lupus familiaris GN=SFN PE=3 SV=2	F1PQ93|F1PQ93_CANLF	Canis lupus familiaris	216	231
22	40S ribosomal protein S3a OS=Canis lupus familiaris GN=RPS3A PE=3 SV=1	F2Z4Q5|F2Z4Q5_CANLF	Canis lupus familiaris	228	232
24	Chaperonin containing TCP1 subunit 5 OS=Canis lupus familiaris GN=CCT5 PE=3 SV=1	J9PAI4|J9PAI4_CANLF	Canis lupus familiaris	221	197
28	Chaperonin containing TCP1 subunit 8 OS=Canis lupus familiaris GN=CCT8 PE=3 SV=1	E2RQ81|E2RQ81_CANLF	Canis lupus familiaris	211	169
18	Annexin OS=Canis lupus familiaris PE=3 SV=2	E2R0S6|E2R0S6_CANLF	Canis lupus familiaris	237	286
23	T-complex protein 1 subunit gamma OS=Canis lupus familiaris GN=CCT3 PE=3 SV=2	E2RB79|E2RB79_CANLF	Canis lupus familiaris	224	203
27	Tubulin alpha chain OS=Canis lupus familiaris PE=3 SV=2	E2RNQ2|E2RNQ2_CANLF	Canis lupus familiaris	211	330
30	T-complex 1 OS=Canis lupus familiaris GN=TCP1 PE=3 SV=1	E2R0L9|E2R0L9_CANLF	Canis lupus familiaris	205	161
35	Heat shock protein 90 alpha family class B member 1 OS=Canis lupus familiaris GN=HSP90AB1 PE=3 SV=2	E2RLS3|E2RLS3_CANLF	Canis lupus familiaris	186	189
19	Fatty acid synthase OS=Canis lupus familiaris GN=FASN PE=4 SV=2	F1Q2F6|F1Q2F6_CANLF	Canis lupus familiaris	232	189
29	Nucleolin OS=Canis lupus familiaris GN=NCL PE=4 SV=2	F1Q0B0|F1Q0B0_CANLF	Canis lupus familiaris	205	221
32	T-complex protein 1 subunit delta OS=Canis lupus familiaris GN=CCT4 PE=3 SV=2	F1Q331|F1Q331_CANLF	Canis lupus familiaris	192	138
40	Valosin containing protein OS=Canis lupus familiaris GN=VCP PE=3 SV=2	E2RLQ9|E2RLQ9_CANLF	Canis lupus familiaris	162	154
41	Glutamyl-prolyl-tRNA synthetase OS=Canis lupus familiaris GN=EPRS PE=3 SV=1	E2QUR2|E2QUR2_CANLF	Canis lupus familiaris	156	130
33	Stress-70 protein, mitochondrial OS=Canis lupus familiaris GN=HSPA9 PE=3 SV=1	E2RAU5|E2RAU5_CANLF	Canis lupus familiaris	191	197
96	40S ribosomal protein S12 OS=Canis lupus familiaris GN=RPS12 PE=3 SV=1	E2R4N7|E2R4N7_CANLF	Canis lupus familiaris	112	196
38	Endoplasmin OS=Canis lupus familiaris OX=9615 GN=HSP90B1 PE=1 SV=1	ENPL_CANLF	Canis lupus familiaris	171	148
31	Tropomyosin 3 OS=Canis lupus familiaris GN=TPM3 PE=3 SV=2	E2RB38|E2RB38_CANLF	Canis lupus familiaris	196	225
39	Uncharacterized protein OS=Canis lupus familiaris GN=LOC100856782 PE=3 SV=1	J9NS87|J9NS87_CANLF	Canis lupus familiaris	168	135
56	Spectrin beta chain OS=Canis lupus familiaris GN=SPTBN1 PE=3 SV=2	F1PXU1|F1PXU1_CANLF	Canis lupus familiaris	137	142
85	ATP synthase subunit beta OS=Canis lupus familiaris GN=ATP5B PE=2 SV=1	F1PDB4|F1PDB4_CANLF	Canis lupus familiaris	117	139
52	60S acidic ribosomal protein P0 OS=Canis lupus familiaris GN=RPLP0 PE=3 SV=1	F1PUX4|F1PUX4_CANLF	Canis lupus familiaris	142	141
75	Eukaryotic translation initiation factor 3 subunit A OS=Canis lupus familiaris GN=EIF3A PE=3 SV=2	E2RSR5|E2RSR5_CANLF	Canis lupus familiaris	122	125
57	Sjogren syndrome antigen B OS=Canis lupus familiaris GN=SSB PE=4 SV=2	E2RH09|E2RH09_CANLF	Canis lupus familiaris	136	150
47	Actinin alpha 4 OS=Canis lupus familiaris GN=ACTN4 PE=4 SV=1	L7N071|L7N071_CANLF	Canis lupus familiaris	148	114
93	Uncharacterized protein OS=Canis lupus familiaris GN=HADHA PE=3 SV=2	F1PIP0|F1PIP0_CANLF	Canis lupus familiaris	113	144
129	40S ribosomal protein S3 OS=Canis lupus familiaris OX=9615 GN=RPS3 PE=1 SV=1	RS3_CANLF	Canis lupus familiaris	98	134
42	Uncharacterized protein OS=Canis lupus familiaris PE=3 SV=1	J9P9V0|J9P9V0_CANLF	Canis lupus familiaris	153	126
90	Uncharacterized protein OS=Canis lupus familiaris GN=HADHB PE=3 SV=1	J9NZC6|J9NZC6_CANLF	Canis lupus familiaris	115	122
63	Coatomer subunit beta OS=Canis lupus familiaris GN=COPB1 PE=4 SV=2	E2R9A2|E2R9A2_CANLF	Canis lupus familiaris	132	181
36	Peroxiredoxin 2 OS=Canis lupus familiaris GN=PRDX2 PE=4 SV=2	F1PCG4|F1PCG4_CANLF	Canis lupus familiaris	182	196
92	Coatomer subunit beta' OS=Canis lupus familiaris GN=COPB2 PE=3 SV=1	E2R667|E2R667_CANLF	Canis lupus familiaris	113	149
46	Uncharacterized protein OS=Canis lupus familiaris GN=YWHAZ PE=3 SV=2	F1PBL1|F1PBL1_CANLF	Canis lupus familiaris	148	142
66	Protein phosphatase 2 scaffold subunit Aalpha OS=Canis lupus familiaris GN=PPP2R1A PE=4 SV=2	F1PX75|F1PX75_CANLF	Canis lupus familiaris	130	181
50	Peptidyl-prolyl cis-trans isomerase (Fragment) OS=Canis lupus familiaris PE=2 SV=1	Q9MZD3|Q9MZD3_CANLF	Canis lupus familiaris	144	156
62	Coatomer subunit alpha OS=Canis lupus familiaris GN=COPA PE=4 SV=2	F1PU93|F1PU93_CANLF	Canis lupus familiaris	132	199
54	Catalase OS=Canis lupus familiaris OX=9615 GN=CAT PE=1 SV=3	CATA_CANLF	Canis lupus familiaris	140	165
51	Cofilin 1 OS=Canis lupus familiaris GN=CFL1 PE=3 SV=2	F1PQN5|F1PQN5_CANLF	Canis lupus familiaris	142	148
53	Polypyrimidine tract binding protein 1 OS=Canis lupus familiaris GN=PTBP1 PE=4 SV=1	J9P5T5|J9P5T5_CANLF	Canis lupus familiaris	141	164
70	Synaptotagmin binding cytoplasmic RNA interacting protein OS=Canis lupus familiaris GN=SYNCRIP PE=4 SV=1	F6XIK8|F6XIK8_CANLF	Canis lupus familiaris	126	147
91	MICOS complex subunit MIC60 OS=Canis lupus familiaris GN=IMMT PE=3 SV=1	F6Y8P9|F6Y8P9_CANLF	Canis lupus familiaris	115	126
102	RuvB-like helicase OS=Canis lupus familiaris GN=RUVBL1 PE=3 SV=2	E2RQC9|E2RQC9_CANLF	Canis lupus familiaris	108	142
114	Ribosomal protein S10 OS=Canis lupus familiaris GN=RPS10 PE=4 SV=1	E2RGQ5|E2RGQ5_CANLF	Canis lupus familiaris	104	109
78	Proteasome 26S subunit, ATPase 1 OS=Canis lupus familiaris GN=PSMC1 PE=3 SV=2	F1PQ40|F1PQ40_CANLF	Canis lupus familiaris	121	127
115	Myosin light chain 12B OS=Canis lupus familiaris GN=MYL12B PE=4 SV=1	L7N0I1|L7N0I1_CANLF	Canis lupus familiaris	103	117
126	40S ribosomal protein S17 OS=Canis lupus familiaris OX=9615 GN=RPS17 PE=2 SV=2	RS17_CANLF (+1)	Canis lupus familiaris	99	118
105	Ribosomal protein S5 OS=Canis lupus familiaris GN=RPS5 PE=3 SV=1	E2RIQ8|E2RIQ8_CANLF	Canis lupus familiaris	107	107
45	Heat shock protein family H (Hsp110) member 1 OS=Canis lupus familiaris GN=HSPH1 PE=3 SV=2	F1Q3Z6|F1Q3Z6_CANLF	Canis lupus familiaris	149	130
67	Proteasome activator subunit 1 OS=Canis lupus familiaris GN=PSME1 PE=4 SV=1	F6UY11|F6UY11_CANLF	Canis lupus familiaris	129	161
122	Spectrin alpha, non-erythrocytic 1 OS=Canis lupus familiaris GN=SPTAN1 PE=4 SV=2	F1PAP5|F1PAP5_CANLF	Canis lupus familiaris	100	93
106	Uncharacterized protein OS=Canis lupus familiaris GN=RPL3 PE=3 SV=1	F1PLN2|F1PLN2_CANLF (+1)	Canis lupus familiaris	106	136
76	40S ribosomal protein S4 OS=Canis lupus familiaris GN=RPS4X PE=3 SV=1	F2Z4Q1|F2Z4Q1_CANLF	Canis lupus familiaris	121	115
166	G3BP stress granule assembly factor 1 OS=Canis lupus familiaris GN=G3BP1 PE=4 SV=2	E2RN45|E2RN45_CANLF	Canis lupus familiaris	82	95
60	Uncharacterized protein OS=Canis lupus familiaris GN=ACACA PE=4 SV=2	E2RL01|E2RL01_CANLF	Canis lupus familiaris	132	167
125	Eukaryotic translation elongation factor 1 delta OS=Canis lupus familiaris GN=EEF1D PE=3 SV=2	E2R9U8|E2R9U8_CANLF	Canis lupus familiaris	99	85
77	40S ribosomal protein S7 OS=Canis lupus familiaris GN=RPS7 PE=3 SV=2	E2R8A8|E2R8A8_CANLF	Canis lupus familiaris	121	116
59	Glycyl-tRNA synthetase OS=Canis lupus familiaris GN=GARS PE=4 SV=2	F1Q332|F1Q332_CANLF	Canis lupus familiaris	133	127
65	Uncharacterized protein OS=Canis lupus familiaris GN=LOC102152062 PE=3 SV=1	J9P798|J9P798_CANLF	Canis lupus familiaris	130	151
58	Coatomer subunit delta OS=Canis lupus familiaris GN=ARCN1 PE=3 SV=2	F1PRT4|F1PRT4_CANLF	Canis lupus familiaris	135	147
89	Uncharacterized protein OS=Canis lupus familiaris GN=PSMC3 PE=3 SV=2	F1PBK7|F1PBK7_CANLF	Canis lupus familiaris	115	112
88	Aspartyl-tRNA synthetase OS=Canis lupus familiaris GN=DARS PE=3 SV=1	E2RNQ8|E2RNQ8_CANLF	Canis lupus familiaris	115	92
68	Glutamate dehydrogenase OS=Canis lupus familiaris GN=GLUD1 PE=3 SV=1	F1Q2N5|F1Q2N5_CANLF	Canis lupus familiaris	129	102
80	Uncharacterized protein OS=Canis lupus familiaris GN=LOC100856765 PE=4 SV=1	J9JHV8|J9JHV8_CANLF	Canis lupus familiaris	119	114
123	Adenylyl cyclase-associated protein OS=Canis lupus familiaris GN=CAP1 PE=3 SV=1	E2QZ50|E2QZ50_CANLF	Canis lupus familiaris	100	92
110	Chaperonin containing TCP1 subunit 6A OS=Canis lupus familiaris GN=CCT6A PE=3 SV=2	E2RLL6|E2RLL6_CANLF	Canis lupus familiaris	105	94
44	IQ motif containing GTPase activating protein 1 OS=Canis lupus familiaris GN=IQGAP1 PE=4 SV=2	F1PJ65|F1PJ65_CANLF	Canis lupus familiaris	150	168
162	Proteasome 26S subunit, non-ATPase 2 OS=Canis lupus familiaris GN=PSMD2 PE=4 SV=1	E2RCP9|E2RCP9_CANLF	Canis lupus familiaris	83	105
128	Proteasome 26S subunit, non-ATPase 1 OS=Canis lupus familiaris GN=PSMD1 PE=4 SV=2	F1PX57|F1PX57_CANLF	Canis lupus familiaris	98	82
107	Catenin alpha 1 OS=Canis lupus familiaris GN=CTNNA1 PE=4 SV=1	E2R9S7|E2R9S7_CANLF	Canis lupus familiaris	106	121
49	Inosine-5'-monophosphate dehydrogenase OS=Canis lupus familiaris GN=IMPDH2 PE=3 SV=1	F6UXI8|F6UXI8_CANLF	Canis lupus familiaris	144	130
94	Calpain small subunit 1 OS=Canis lupus familiaris GN=CAPNS1 PE=4 SV=1	J9NT23|J9NT23_CANLF	Canis lupus familiaris	112	148
72	Uncharacterized protein OS=Canis lupus familiaris GN=EEF2 PE=4 SV=1	F6XRY2|F6XRY2_CANLF	Canis lupus familiaris	123	68
61	NCK associated protein 1 OS=Canis lupus familiaris GN=NCKAP1 PE=4 SV=2	F1PH57|F1PH57_CANLF	Canis lupus familiaris	132	143
55	Methylenetetrahydrofolate dehydrogenase, cyclohydrolase and formyltetrahydrofolate synthetase 1 OS=Canis lupus familiaris GN=MTHFD1 PE=3 SV=1	F6XNH4|F6XNH4_CANLF	Canis lupus familiaris	139	124
194	Keratin 19 OS=Canis lupus familiaris GN=KRT19 PE=3 SV=1	F1Q0N9|F1Q0N9_CANLF	Canis lupus familiaris	71	74
71	Nucleosome assembly protein 1 like 1 OS=Canis lupus familiaris GN=NAP1L1 PE=3 SV=2	F1PRE1|F1PRE1_CANLF	Canis lupus familiaris	126	122
48	CD2 associated protein OS=Canis lupus familiaris GN=CD2AP PE=4 SV=2	F1PUU5|F1PUU5_CANLF	Canis lupus familiaris	147	168
141	40S ribosomal protein S18 OS=Canis lupus familiaris OX=9615 GN=RPS18 PE=1 SV=3	RS18_CANLF	Canis lupus familiaris	91	95
84	Filamin B OS=Canis lupus familiaris GN=FLNB PE=4 SV=2	E2R0F2|E2R0F2_CANLF	Canis lupus familiaris	117	43
157	Y-box binding protein 1 OS=Canis lupus familiaris GN=YBX1 PE=4 SV=2	E2R1A0|E2R1A0_CANLF	Canis lupus familiaris	85	81
169	Acetyl-CoA acetyltransferase 1 OS=Canis lupus familiaris GN=ACAT1 PE=3 SV=1	J9JHD4|J9JHD4_CANLF	Canis lupus familiaris	80	59
181	Coatomer subunit gamma OS=Canis lupus familiaris GN=COPG1 PE=3 SV=2	E2RPG9|E2RPG9_CANLF	Canis lupus familiaris	74	104
168	Ribosomal protein OS=Canis lupus familiaris GN=RPL10A PE=3 SV=2	E2R9V0|E2R9V0_CANLF	Canis lupus familiaris	81	105
83	Ladinin 1 OS=Canis lupus familiaris GN=LAD1 PE=4 SV=1	F6XZH6|F6XZH6_CANLF	Canis lupus familiaris	117	125
153	40S ribosomal protein SA OS=Canis lupus familiaris GN=RPSA PE=3 SV=1	J9JHJ2|J9JHJ2_CANLF	Canis lupus familiaris	86	75
104	Damage specific DNA binding protein 1 OS=Canis lupus familiaris GN=DDB1 PE=4 SV=1	E2R9E3|E2R9E3_CANLF	Canis lupus familiaris	107	114
272	Thioredoxin OS=Canis lupus familiaris GN=TXN PE=3 SV=1	J9NWJ5|J9NWJ5_CANLF	Canis lupus familiaris	58	114
167	Proteasome 26S subunit, ATPase 4 OS=Canis lupus familiaris GN=PSMC4 PE=3 SV=1	E2RH48|E2RH48_CANLF	Canis lupus familiaris	81	88
81	Uncharacterized protein OS=Canis lupus familiaris GN=EEF1G PE=4 SV=1	E2R574|E2R574_CANLF	Canis lupus familiaris	119	106
100	Nucleosome assembly protein 1 like 4 OS=Canis lupus familiaris GN=NAP1L4 PE=3 SV=1	E2RPY1|E2RPY1_CANLF (+1)	Canis lupus familiaris	109	95
109	Hydroxysteroid 17-beta dehydrogenase 10 OS=Canis lupus familiaris GN=HSD17B10 PE=3 SV=1	E2R9F5|E2R9F5_CANLF	Canis lupus familiaris	105	112
73	Purine nucleoside phosphorylase OS=Canis lupus familiaris GN=PNP PE=3 SV=2	F1PQM1|F1PQM1_CANLF	Canis lupus familiaris	122	101
356	Uncharacterized protein OS=Canis lupus familiaris GN=LMNA PE=3 SV=1	J9NSW5|J9NSW5_CANLF	Canis lupus familiaris	47	39
117	Karyopherin subunit beta 1 OS=Canis lupus familiaris GN=KPNB1 PE=4 SV=1	F6X637|F6X637_CANLF	Canis lupus familiaris	102	106
146	Ribosomal protein L5 OS=Canis lupus familiaris GN=RPL5 PE=3 SV=2	F1P7B0|F1P7B0_CANLF	Canis lupus familiaris	90	109
116	Uncharacterized protein OS=Canis lupus familiaris PE=3 SV=1	J9NY67|J9NY67_CANLF	Canis lupus familiaris	102	82
182	Alpha-centractin OS=Canis lupus familiaris OX=9615 GN=ACTR1A PE=2 SV=1	ACTZ_CANLF	Canis lupus familiaris	74	62
165	Uncharacterized protein OS=Canis lupus familiaris GN=NPM1 PE=4 SV=2	E2RTB1|E2RTB1_CANLF	Canis lupus familiaris	82	104
133	COP9 signalosome subunit 4 OS=Canis lupus familiaris GN=COPS4 PE=4 SV=1	E2RT55|E2RT55_CANLF	Canis lupus familiaris	97	107
152	Dolichyl-diphosphooligosaccharide--protein glycosyltransferase subunit 1 OS=Canis lupus familiaris OX=9615 GN=RPN1 PE=1 SV=1	RPN1_CANLF	Canis lupus familiaris	86	102
132	Eukaryotic translation initiation factor 5A OS=Canis lupus familiaris GN=EIF5A PE=3 SV=2	F1Q264|F1Q264_CANLF	Canis lupus familiaris	97	96
98	Elongation factor Tu OS=Canis lupus familiaris GN=TUFM PE=3 SV=1	E2RSU3|E2RSU3_CANLF	Canis lupus familiaris	109	117
127	Protein arginine methyltransferase 1 OS=Canis lupus familiaris GN=PRMT1 PE=3 SV=1	F6XFY9|F6XFY9_CANLF	Canis lupus familiaris	98	112
130	Leucine rich pentatricopeptide repeat containing OS=Canis lupus familiaris GN=LRPPRC PE=4 SV=2	E2R624|E2R624_CANLF	Canis lupus familiaris	97	107
113	Arginyl-tRNA synthetase OS=Canis lupus familiaris GN=RARS PE=3 SV=1	E2QRR5|E2QRR5_CANLF	Canis lupus familiaris	104	97
250	Uncharacterized protein OS=Canis lupus familiaris GN=KRT8 PE=3 SV=2	F1PW98|F1PW98_CANLF	Canis lupus familiaris	61	86
79	Acyl-CoA dehydrogenase, very long chain OS=Canis lupus familiaris GN=ACADVL PE=3 SV=2	E2QXA3|E2QXA3_CANLF	Canis lupus familiaris	119	96
143	Protein disulfide-isomerase OS=Canis lupus familiaris GN=P4HB PE=3 SV=2	F1PL97|F1PL97_CANLF	Canis lupus familiaris	90	84
145	Glycerol-3-phosphate dehydrogenase OS=Canis lupus familiaris GN=GPD2 PE=3 SV=2	E2RAZ8|E2RAZ8_CANLF	Canis lupus familiaris	90	86
150	Uncharacterized protein OS=Canis lupus familiaris GN=RPL7A PE=4 SV=2	F2Z4P2|F2Z4P2_CANLF	Canis lupus familiaris	88	99
290	MARCKS like 1 OS=Canis lupus familiaris GN=MARCKSL1 PE=4 SV=1	F6Y4A3|F6Y4A3_CANLF	Canis lupus familiaris	55	71
148	Eukaryotic translation initiation factor 3 subunit C OS=Canis lupus familiaris GN=EIF3C PE=3 SV=1	E2RQP6|E2RQP6_CANLF	Canis lupus familiaris	89	69
119	Signal recognition particle subunit SRP72 OS=Canis lupus familiaris OX=9615 GN=SRP72 PE=1 SV=3	SRP72_CANLF	Canis lupus familiaris	100	118
112	F-actin-capping protein subunit alpha-2 OS=Canis lupus familiaris OX=9615 GN=CAPZA2 PE=3 SV=1	CAZA2_CANLF	Canis lupus familiaris	104	110
159	Glyceraldehyde-3-phosphate dehydrogenase OS=Canis lupus familiaris GN=GAPDH PE=3 SV=2	F1PTZ9|F1PTZ9_CANLF	Canis lupus familiaris	84	73
180	Uncharacterized protein OS=Canis lupus familiaris GN=RPS27A PE=4 SV=2	F1PEZ4|F1PEZ4_CANLF	Canis lupus familiaris	74	77
176	RuvB-like helicase OS=Canis lupus familiaris GN=RUVBL2 PE=3 SV=2	F1PAP9|F1PAP9_CANLF	Canis lupus familiaris	76	82
156	Uncharacterized protein OS=Canis lupus familiaris GN=RPS2 PE=3 SV=2	E2QWY6|E2QWY6_CANLF	Canis lupus familiaris	85	99
171	Solute carrier family 25 member 5 OS=Canis lupus familiaris GN=SLC25A5 PE=3 SV=2	F1PRL5|F1PRL5_CANLF	Canis lupus familiaris	79	112
161	Eukaryotic translation initiation factor 3 subunit M OS=Canis lupus familiaris GN=EIF3M PE=3 SV=1	E2QWG8|E2QWG8_CANLF	Canis lupus familiaris	83	73
137	Uncharacterized protein OS=Canis lupus familiaris GN=AIMP1 PE=4 SV=2	E2QXI3|E2QXI3_CANLF	Canis lupus familiaris	94	81
108	Carbamoyl-phosphate synthetase 2, aspartate transcarbamylase, and dihydroorotase OS=Canis lupus familiaris GN=CAD PE=3 SV=2	E2RAV2|E2RAV2_CANLF	Canis lupus familiaris	105	98
1116	Lamin B1 OS=Canis lupus familiaris GN=LMNB1 PE=3 SV=1	J9P3G1|J9P3G1_CANLF	Canis lupus familiaris	16	19
208	Proteasome 26S subunit, non-ATPase 11 OS=Canis lupus familiaris GN=PSMD11 PE=4 SV=2	E2RJ26|E2RJ26_CANLF	Canis lupus familiaris	67	62
86	Importin 7 OS=Canis lupus familiaris GN=IPO7 PE=4 SV=1	F6X4J2|F6X4J2_CANLF	Canis lupus familiaris	116	110
149	Serine/threonine-protein phosphatase OS=Canis lupus familiaris GN=CDKL3 PE=3 SV=2	F1P7I7|F1P7I7_CANLF	Canis lupus familiaris	88	114
325	Clathrin heavy chain OS=Canis lupus familiaris GN=CLTC PE=3 SV=2	F1PHQ0|F1PHQ0_CANLF	Canis lupus familiaris	50	63
103	Uncharacterized protein OS=Canis lupus familiaris PE=3 SV=1	J9NYC2|J9NYC2_CANLF	Canis lupus familiaris	107	96
199	Proteasome 26S subunit, ATPase 6 OS=Canis lupus familiaris GN=PSMC6 PE=3 SV=1	J9P1N0|J9P1N0_CANLF	Canis lupus familiaris	69	66
264	Heterogeneous nuclear ribonucleoprotein A1 OS=Canis lupus familiaris GN=HNRNPA1 PE=4 SV=2	E2QYP1|E2QYP1_CANLF	Canis lupus familiaris	59	67
82	Enolase 1 OS=Canis lupus familiaris GN=ENO1 PE=3 SV=2	F1PCH3|F1PCH3_CANLF	Canis lupus familiaris	117	91
249	Complement C1q binding protein OS=Canis lupus familiaris GN=C1QBP PE=4 SV=2	F1PR95|F1PR95_CANLF	Canis lupus familiaris	61	63
234	Proteasome 26S subunit, ATPase 2 OS=Canis lupus familiaris GN=PSMC2 PE=3 SV=2	F1PPH7|F1PPH7_CANLF	Canis lupus familiaris	64	59
124	Serine/threonine kinase receptor associated protein OS=Canis lupus familiaris GN=STRAP PE=4 SV=2	E2RBU1|E2RBU1_CANLF	Canis lupus familiaris	99	90
121	Uncharacterized protein OS=Canis lupus familiaris PE=4 SV=2	E2RA50|E2RA50_CANLF	Canis lupus familiaris	100	116
134	Serpin peptidase inhibitor, clade H (Heat shock protein 47), member 1, (Collagen binding protein 1) OS=Canis lupus familiaris GN=SERPINH1 PE=1 SV=1	C7C419|C7C419_CANLF	Canis lupus familiaris	95	118
140	Heat shock 70 kDa protein 1 OS=Canis lupus familiaris OX=9615 GN=HSPA1 PE=2 SV=1	HSP71_CANLF	Canis lupus familiaris	91	81
218	Proteasome 26S subunit, non-ATPase 12 OS=Canis lupus familiaris GN=PSMD12 PE=4 SV=1	J9JHD9|J9JHD9_CANLF	Canis lupus familiaris	66	62
174	Proteasome 26S subunit, non-ATPase 7 OS=Canis lupus familiaris GN=PSMD7 PE=4 SV=1	J9P6R1|J9P6R1_CANLF	Canis lupus familiaris	77	71
37	Tropomyosin 4 OS=Canis lupus familiaris GN=TPM4 PE=3 SV=1	F6X7L0|F6X7L0_CANLF	Canis lupus familiaris	176	193
175	Uncharacterized protein OS=Canis lupus familiaris GN=PDIA6 PE=3 SV=1	E2RB37|E2RB37_CANLF	Canis lupus familiaris	76	101
160	Importin 5 OS=Canis lupus familiaris GN=IPO5 PE=4 SV=2	E2RF06|E2RF06_CANLF	Canis lupus familiaris	83	93
345	Ribosomal protein S15 OS=Canis lupus familiaris GN=RPS15 PE=3 SV=1	F1Q1T5|F1Q1T5_CANLF	Canis lupus familiaris	48	69
380	Dynactin subunit 2 OS=Canis lupus familiaris GN=DCTN2 PE=4 SV=1	E2QZ05|E2QZ05_CANLF	Canis lupus familiaris	45	46
135	Capping actin protein of muscle Z-line beta subunit OS=Canis lupus familiaris GN=CAPZB PE=4 SV=2	F1PQS3|F1PQS3_CANLF	Canis lupus familiaris	95	88
139	GCN1, eIF2 alpha kinase activator homolog OS=Canis lupus familiaris GN=GCN1 PE=4 SV=1	J9NXV2|J9NXV2_CANLF	Canis lupus familiaris	91	102
99	Trifunctional purine biosynthetic protein adenosine-3 OS=Canis lupus familiaris GN=LOC100856570 PE=3 SV=1	J9P7I4|J9P7I4_CANLF	Canis lupus familiaris	109	104
158	Protein phosphatase, Mg2+/Mn2+ dependent 1G OS=Canis lupus familiaris GN=PPM1G PE=3 SV=2	E2RFB4|E2RFB4_CANLF	Canis lupus familiaris	84	96
185	Proteasome 26S subunit, non-ATPase 13 OS=Canis lupus familiaris GN=PSMD13 PE=4 SV=1	E2R5N5|E2R5N5_CANLF	Canis lupus familiaris	73	59
144	Transgelin OS=Canis lupus familiaris GN=TAGLN2 PE=3 SV=2	F1P6P2|F1P6P2_CANLF	Canis lupus familiaris	90	58
120	Aspartyl aminopeptidase OS=Canis lupus familiaris GN=DNPEP PE=3 SV=2	F1PVI2|F1PVI2_CANLF	Canis lupus familiaris	100	101
233	Heterogeneous nuclear ribonucleoprotein U OS=Canis lupus familiaris GN=HNRNPU PE=4 SV=2	F1Q3W0|F1Q3W0_CANLF	Canis lupus familiaris	64	81
164	Uncharacterized protein OS=Canis lupus familiaris GN=C8H14orf166 PE=4 SV=1	E2RFC7|E2RFC7_CANLF	Canis lupus familiaris	82	84
446	Uncharacterized protein OS=Canis lupus familiaris GN=KRT18 PE=3 SV=2	E2REU6|E2REU6_CANLF	Canis lupus familiaris	38	44
142	Signal recognition particle subunit SRP68 OS=Canis lupus familiaris OX=9615 GN=SRP68 PE=1 SV=1	SRP68_CANLF	Canis lupus familiaris	90	110
207	Importin subunit alpha OS=Canis lupus familiaris GN=KPNA2 PE=3 SV=1	E2R6L9|E2R6L9_CANLF	Canis lupus familiaris	67	102
172	Branched-chain-amino-acid aminotransferase OS=Canis lupus familiaris GN=BCAT1 PE=3 SV=2	F1PY28|F1PY28_CANLF	Canis lupus familiaris	78	95
111	Uncharacterized protein OS=Canis lupus familiaris GN=PBDC1 PE=4 SV=2	E2RSR4|E2RSR4_CANLF	Canis lupus familiaris	104	99
346	Uncharacterized protein OS=Canis lupus familiaris GN=DYNC1H1 PE=4 SV=2	F1PGY9|F1PGY9_CANLF	Canis lupus familiaris	48	44
187	ATP synthase subunit alpha OS=Canis lupus familiaris GN=ATP5A1 PE=3 SV=1	E2RNG2|E2RNG2_CANLF	Canis lupus familiaris	72	59
217	Proteasome 26S subunit, non-ATPase 3 OS=Canis lupus familiaris GN=PSMD3 PE=4 SV=2	E2QUY7|E2QUY7_CANLF	Canis lupus familiaris	66	66
197	Enoyl-CoA hydratase, short chain 1 OS=Canis lupus familiaris GN=ECHS1 PE=3 SV=2	F1PAZ6|F1PAZ6_CANLF	Canis lupus familiaris	69	80
246	Uncharacterized protein OS=Canis lupus familiaris GN=RPL7 PE=4 SV=2	F1Q0Z2|F1Q0Z2_CANLF	Canis lupus familiaris	61	73
179	Eukaryotic translation initiation factor 3 subunit H OS=Canis lupus familiaris GN=EIF3H PE=3 SV=1	J9NTR8|J9NTR8_CANLF	Canis lupus familiaris	74	57
184	40S ribosomal protein S6 OS=Canis lupus familiaris PE=3 SV=1	J9NRJ1|J9NRJ1_CANLF	Canis lupus familiaris	73	79
244	Gelsolin OS=Canis lupus familiaris GN=GSN PE=4 SV=1	F6Y3P9|F6Y3P9_CANLF	Canis lupus familiaris	62	58
263	Proteasome 26S subunit, non-ATPase 6 OS=Canis lupus familiaris GN=PSMD6 PE=4 SV=2	E2RN00|E2RN00_CANLF	Canis lupus familiaris	59	62
768	Crystallin alpha B OS=Canis lupus familiaris GN=CRYAB PE=3 SV=1	E2RNB6|E2RNB6_CANLF	Canis lupus familiaris	24	47
136	Actinin alpha 1 OS=Canis lupus familiaris GN=ACTN1 PE=4 SV=1	E2QY07|E2QY07_CANLF	Canis lupus familiaris	95	100
97	Protein phosphatase 2 scaffold subunit Abeta OS=Canis lupus familiaris GN=PPP2R1B PE=4 SV=1	J9P7X5|J9P7X5_CANLF	Canis lupus familiaris	111	137
213	Protein disulfide-isomerase OS=Canis lupus familiaris GN=PDIA3 PE=3 SV=1	E2RD86|E2RD86_CANLF	Canis lupus familiaris	66	79
193	Ribosomal protein S16 OS=Canis lupus familiaris GN=RPS16 PE=3 SV=2	F1PKR6|F1PKR6_CANLF	Canis lupus familiaris	71	65
291	Ribosomal protein S20 OS=Canis lupus familiaris GN=RPS20 PE=3 SV=1	J9P9Z7|J9P9Z7_CANLF	Canis lupus familiaris	55	68
173	Proteasome activator subunit 2 OS=Canis lupus familiaris GN=PSME2 PE=4 SV=2	F1PD77|F1PD77_CANLF	Canis lupus familiaris	78	85
151	Alpha-1,4 glucan phosphorylase OS=Canis lupus familiaris GN=PYGB PE=3 SV=2	F1PSM2|F1PSM2_CANLF	Canis lupus familiaris	87	111
186	Dolichyl-diphosphooligosaccharide--protein glycosyltransferase subunit 2 OS=Canis lupus familiaris OX=9615 GN=RPN2 PE=1 SV=3	RPN2_CANLF (+1)	Canis lupus familiaris	72	72
196	Hydroxysteroid 17-beta dehydrogenase 12 OS=Canis lupus familiaris GN=HSD17B12 PE=3 SV=1	E2RJ79|E2RJ79_CANLF	Canis lupus familiaris	69	74
118	Pyruvate kinase OS=Canis lupus familiaris GN=PKM PE=3 SV=2	F1PHR2|F1PHR2_CANLF	Canis lupus familiaris	101	65
379	Voltage dependent anion channel 2 OS=Canis lupus familiaris GN=VDAC2 PE=4 SV=2	E2R948|E2R948_CANLF	Canis lupus familiaris	45	46
222	60S ribosomal protein L12 OS=Canis lupus familiaris OX=9615 GN=RPL12 PE=1 SV=1	RL12_CANLF	Canis lupus familiaris	65	54
201	Polyadenylate-binding protein OS=Canis lupus familiaris GN=PABPC1 PE=3 SV=1	J9P326|J9P326_CANLF	Canis lupus familiaris	68	70
232	VAMP associated protein A OS=Canis lupus familiaris GN=VAPA PE=4 SV=1	E2R580|E2R580_CANLF	Canis lupus familiaris	64	78
419	Heterogeneous nuclear ribonucleoprotein A2/B1 OS=Canis lupus familiaris GN=HNRNPA2B1 PE=4 SV=2	F1Q1K6|F1Q1K6_CANLF	Canis lupus familiaris	41	39
163	Delta-1-pyrroline-5-carboxylate synthase OS=Canis lupus familiaris GN=ALDH18A1 PE=3 SV=1	E2QYZ0|E2QYZ0_CANLF	Canis lupus familiaris	82	91
188	Peptidyl-tRNA hydrolase 2 OS=Canis lupus familiaris GN=PTRH2 PE=4 SV=1	E2RND8|E2RND8_CANLF	Canis lupus familiaris	72	48
324	Uncharacterized protein OS=Canis lupus familiaris GN=RPS19 PE=4 SV=1	J9P425|J9P425_CANLF	Canis lupus familiaris	50	54
257	Ribosomal protein S9 OS=Canis lupus familiaris GN=RPS9 PE=3 SV=1	E2R8R8|E2R8R8_CANLF	Canis lupus familiaris	60	63
170	Kinectin 1 OS=Canis lupus familiaris GN=KTN1 PE=4 SV=2	E2RG59|E2RG59_CANLF	Canis lupus familiaris	79	63
147	ER membrane protein complex subunit 1 OS=Canis lupus familiaris GN=EMC1 PE=4 SV=1	J9P2M7|J9P2M7_CANLF	Canis lupus familiaris	89	88
270	Lysine--tRNA ligase OS=Canis lupus familiaris GN=KARS PE=3 SV=1	E2RSP4|E2RSP4_CANLF	Canis lupus familiaris	58	64
178	Tyrosine 3-monooxygenase/tryptophan 5-monooxygenase activation protein eta OS=Canis lupus familiaris GN=YWHAH PE=3 SV=1	J9P6N4|J9P6N4_CANLF	Canis lupus familiaris	75	88
282	40S ribosomal protein S24 OS=Canis lupus familiaris PE=3 SV=2	E2R5M3|E2R5M3_CANLF (+1)	Canis lupus familiaris	56	62
577	MYB binding protein 1a OS=Canis lupus familiaris GN=MYBBP1A PE=4 SV=2	F1PKR9|F1PKR9_CANLF	Canis lupus familiaris	30	23
240	Histone H4 OS=Canis lupus familiaris PE=3 SV=1	L7N0L3|L7N0L3_CANLF	Canis lupus familiaris	63	53
300	Eukaryotic translation initiation factor 3 subunit B OS=Canis lupus familiaris GN=EIF3B PE=3 SV=2	F1P969|F1P969_CANLF	Canis lupus familiaris	54	53
247	Kinesin-like protein OS=Canis lupus familiaris GN=KIF5B PE=3 SV=1	E2QTN0|E2QTN0_CANLF	Canis lupus familiaris	61	71
317	Uncharacterized protein OS=Canis lupus familiaris GN=SLC25A3 PE=3 SV=2	F1PXY4|F1PXY4_CANLF	Canis lupus familiaris	51	54
216	Adenylosuccinate lyase OS=Canis lupus familiaris GN=TNRC6B PE=3 SV=1	E2RGK2|E2RGK2_CANLF	Canis lupus familiaris	66	67
231	G protein pathway suppressor 1 OS=Canis lupus familiaris GN=GPS1 PE=4 SV=2	F1P996|F1P996_CANLF	Canis lupus familiaris	64	69
262	Uncharacterized protein OS=Canis lupus familiaris GN=RPS14 PE=3 SV=2	F2Z4N1|F2Z4N1_CANLF	Canis lupus familiaris	59	58
191	Serine palmitoyltransferase long chain base subunit 1 OS=Canis lupus familiaris GN=SPTLC1 PE=4 SV=1	J9NW75|J9NW75_CANLF	Canis lupus familiaris	71	93
192	Uncharacterized protein OS=Canis lupus familiaris GN=AIMP2 PE=4 SV=1	E2QVF9|E2QVF9_CANLF	Canis lupus familiaris	71	59
736	Splicing factor 3b subunit 2 OS=Canis lupus familiaris GN=SF3B2 PE=4 SV=2	E2RL65|E2RL65_CANLF	Canis lupus familiaris	25	28
177	Glutaminyl-tRNA synthetase OS=Canis lupus familiaris GN=QARS PE=3 SV=1	E2QRQ8|E2QRQ8_CANLF	Canis lupus familiaris	75	70
349	AHNAK nucleoprotein OS=Canis lupus familiaris GN=AHNAK PE=4 SV=1	J9P969|J9P969_CANLF	Canis lupus familiaris	47	71
198	COP9 signalosome subunit 6 OS=Canis lupus familiaris GN=COPS6 PE=4 SV=2	F1PG59|F1PG59_CANLF	Canis lupus familiaris	69	77
64	Tubulin tyrosine ligase like 12 OS=Canis lupus familiaris GN=TTLL12 PE=4 SV=2	F1PQD3|F1PQD3_CANLF	Canis lupus familiaris	131	32
215	Solute carrier family 25 member 24 OS=Canis lupus familiaris GN=SLC25A24 PE=3 SV=2	F1PEX8|F1PEX8_CANLF	Canis lupus familiaris	66	72
648	Calreticulin OS=Canis lupus familiaris GN=CALR PE=3 SV=1	F6UYJ9|F6UYJ9_CANLF	Canis lupus familiaris	28	15
229	ATPase H+ transporting V1 subunit B2 OS=Canis lupus familiaris GN=ATP6V1B2 PE=3 SV=2	E2RAC6|E2RAC6_CANLF	Canis lupus familiaris	64	63
223	AP complex subunit beta OS=Canis lupus familiaris GN=AP1B1 PE=3 SV=2	E2RRJ6|E2RRJ6_CANLF	Canis lupus familiaris	65	59
243	Nucleoside diphosphate kinase OS=Canis lupus familiaris GN=NME1 PE=3 SV=2	E2RC20|E2RC20_CANLF	Canis lupus familiaris	62	56
230	Filamin A OS=Canis lupus familiaris GN=FLNA PE=4 SV=2	F1PWW0|F1PWW0_CANLF	Canis lupus familiaris	64	32
323	Tripeptidyl peptidase 2 OS=Canis lupus familiaris GN=TPP2 PE=4 SV=1	J9JHE4|J9JHE4_CANLF	Canis lupus familiaris	50	58
248	Ribosomal protein L9 OS=Canis lupus familiaris GN=RPL9 PE=4 SV=1	E2R149|E2R149_CANLF	Canis lupus familiaris	61	66
261	SERPINE1 mRNA binding protein 1 OS=Canis lupus familiaris GN=SERBP1 PE=4 SV=2	E2RMN6|E2RMN6_CANLF	Canis lupus familiaris	59	78
649	Splicing factor 3a subunit 1 OS=Canis lupus familiaris GN=SF3A1 PE=4 SV=1	E2RDL8|E2RDL8_CANLF	Canis lupus familiaris	28	29
154	Leucine aminopeptidase 3 OS=Canis lupus familiaris GN=LAP3 PE=3 SV=2	E2RLY5|E2RLY5_CANLF	Canis lupus familiaris	85	80
298	Ubiquinol-cytochrome c reductase core protein II OS=Canis lupus familiaris GN=UQCRC2 PE=3 SV=2	E2RHL0|E2RHL0_CANLF	Canis lupus familiaris	54	72
389	Ribosomal protein L8 OS=Canis lupus familiaris GN=RPL8 PE=3 SV=1	E2RIA8|E2RIA8_CANLF	Canis lupus familiaris	44	65
155	Uncharacterized protein OS=Canis lupus familiaris GN=LOC612266 PE=3 SV=1	F1P7P3|F1P7P3_CANLF	Canis lupus familiaris	85	103
269	Dihydropyrimidinase like 2 OS=Canis lupus familiaris GN=DPYSL2 PE=4 SV=2	F1P9U4|F1P9U4_CANLF	Canis lupus familiaris	58	79
239	Uncharacterized protein OS=Canis lupus familiaris PE=4 SV=2	F1Q4E1|F1Q4E1_CANLF	Canis lupus familiaris	63	68
277	Calpain 2 OS=Canis lupus familiaris GN=CAPN2 PE=3 SV=2	F1P975|F1P975_CANLF	Canis lupus familiaris	56	89
202	Uncharacterized protein OS=Canis lupus familiaris PE=3 SV=1	F6Y478|F6Y478_CANLF	Canis lupus familiaris	68	79
189	Uncharacterized protein OS=Canis lupus familiaris GN=GSTP1 PE=4 SV=2	F1Q0J0|F1Q0J0_CANLF	Canis lupus familiaris	71	95
332	Heterogeneous nuclear ribonucleoprotein F OS=Canis lupus familiaris GN=HNRNPF PE=4 SV=1	E2RB90|E2RB90_CANLF	Canis lupus familiaris	49	72
195	Asparagine synthetase (glutamine-hydrolyzing) OS=Canis lupus familiaris GN=ASNS PE=4 SV=2	E2RF46|E2RF46_CANLF	Canis lupus familiaris	70	54
333	Uncharacterized protein OS=Canis lupus familiaris PE=4 SV=2	E2RM61|E2RM61_CANLF	Canis lupus familiaris	49	46
205	Cullin associated and neddylation dissociated 1 OS=Canis lupus familiaris GN=CAND1 PE=4 SV=1	F1P624|F1P624_CANLF	Canis lupus familiaris	67	70
284	Interferon-induced GTP-binding protein Mx1 OS=Canis lupus familiaris OX=9615 GN=MX1 PE=2 SV=1	MX1_CANLF	Canis lupus familiaris	55	116
319	Chromodomain helicase DNA binding protein 4 OS=Canis lupus familiaris GN=CHD4 PE=4 SV=1	J9NW81|J9NW81_CANLF	Canis lupus familiaris	51	45
212	Ribosomal protein L17 OS=Canis lupus familiaris GN=RPL17 PE=3 SV=1	E2R3D3|E2R3D3_CANLF (+1)	Canis lupus familiaris	66	66
313	Casein kinase 2 alpha 3 OS=Canis lupus familiaris GN=CSNK2A3 PE=3 SV=1	E2RHZ1|E2RHZ1_CANLF	Canis lupus familiaris	52	58
220	Pentatricopeptide repeat domain 3 OS=Canis lupus familiaris GN=PTCD3 PE=4 SV=2	F1Q4I1|F1Q4I1_CANLF	Canis lupus familiaris	65	73
436	Cytoskeleton associated protein 4 OS=Canis lupus familiaris GN=CKAP4 PE=4 SV=2	F1PEI2|F1PEI2_CANLF	Canis lupus familiaris	39	41
354	Calnexin OS=Canis lupus familiaris OX=9615 GN=CANX PE=1 SV=3	CALX_CANLF	Canis lupus familiaris	47	43
254	Eukaryotic translation initiation factor 5B OS=Canis lupus familiaris GN=EIF5B PE=4 SV=1	J9P504|J9P504_CANLF	Canis lupus familiaris	60	69
221	COP9 signalosome subunit 5 OS=Canis lupus familiaris GN=COPS5 PE=4 SV=1	E2QWE0|E2QWE0_CANLF	Canis lupus familiaris	65	61
278	RB binding protein 7, chromatin remodeling factor OS=Canis lupus familiaris GN=RBBP7 PE=4 SV=1	E2RM49|E2RM49_CANLF	Canis lupus familiaris	56	61
310	ATP-dependent 6-phosphofructokinase OS=Canis lupus familiaris GN=PFKP PE=3 SV=2	F1PKS1|F1PKS1_CANLF	Canis lupus familiaris	52	83
258	Uncharacterized protein OS=Canis lupus familiaris GN=RPLP2 PE=3 SV=1	E2R9Y9|E2R9Y9_CANLF	Canis lupus familiaris	60	47
211	Proteasome activator subunit 3 OS=Canis lupus familiaris GN=PSME3 PE=4 SV=2	E2RPY9|E2RPY9_CANLF	Canis lupus familiaris	66	80
1237	Splicing factor 3b subunit 1 OS=Canis lupus familiaris GN=SF3B1 PE=4 SV=2	F1PKF6|F1PKF6_CANLF	Canis lupus familiaris	14	20
369	Heterogeneous nuclear ribonucleoprotein D OS=Canis lupus familiaris GN=HNRNPD PE=4 SV=2	E2RIX2|E2RIX2_CANLF	Canis lupus familiaris	46	52
6	Tubulin beta chain OS=Canis lupus familiaris GN=TUBB PE=3 SV=1	E2QSF4|E2QSF4_CANLF	Canis lupus familiaris	438	600
214	60S ribosomal protein L23 OS=Canis lupus familiaris OX=9615 GN=RPL23 PE=2 SV=1	RL23_CANLF	Canis lupus familiaris	66	59
87	Heat shock protein 90 alpha family class A member 1 OS=Canis lupus familiaris GN=HSP90AA1 PE=4 SV=2	F1PGY1|F1PGY1_CANLF	Canis lupus familiaris	116	109
204	Cathepsin D OS=Canis lupus familiaris OX=9615 GN=CTSD PE=2 SV=1	CATD_CANLF	Canis lupus familiaris	67	46
554	Interleukin enhancer binding factor 3 OS=Canis lupus familiaris GN=ILF3 PE=4 SV=2	F1PGB6|F1PGB6_CANLF	Canis lupus familiaris	31	40
219	DNA helicase OS=Canis lupus familiaris GN=MCM3 PE=3 SV=2	E2RF73|E2RF73_CANLF	Canis lupus familiaris	65	83
260	Eukaryotic translation initiation factor 3 subunit D OS=Canis lupus familiaris GN=EIF3D PE=3 SV=2	E2REK3|E2REK3_CANLF	Canis lupus familiaris	59	44
311	Adaptor related protein complex 1 mu 2 subunit OS=Canis lupus familiaris GN=AP1M2 PE=3 SV=2	F1PFJ0|F1PFJ0_CANLF	Canis lupus familiaris	52	53
368	N(alpha)-acetyltransferase 10, NatA catalytic subunit OS=Canis lupus familiaris GN=NAA10 PE=4 SV=2	F1Q0H1|F1Q0H1_CANLF	Canis lupus familiaris	46	49
267	Carnosine dipeptidase 2 OS=Canis lupus familiaris GN=CNDP2 PE=4 SV=2	E2R134|E2R134_CANLF	Canis lupus familiaris	58	59
322	DnaJ heat shock protein family (Hsp40) member A1 OS=Canis lupus familiaris GN=DNAJA1 PE=3 SV=1	E2RM09|E2RM09_CANLF	Canis lupus familiaris	50	67
255	S-phase kinase-associated protein 1 OS=Canis lupus familiaris GN=SKP1 PE=3 SV=1	E2RRW0|E2RRW0_CANLF	Canis lupus familiaris	60	59
399	Eukaryotic translation initiation factor 3 subunit I OS=Canis lupus familiaris GN=EIF3I PE=3 SV=1	F1PPR0|F1PPR0_CANLF	Canis lupus familiaris	43	42
203	Tyrosine 3-monooxygenase/tryptophan 5-monooxygenase activation protein beta OS=Canis lupus familiaris GN=YWHAB PE=3 SV=2	F1PKW7|F1PKW7_CANLF	Canis lupus familiaris	68	65
961	Cadherin-1 OS=Canis lupus familiaris OX=9615 GN=CDH1 PE=1 SV=2	CADH1_CANLF (+1)	Canis lupus familiaris	19	22
256	40S ribosomal protein S8 OS=Canis lupus familiaris GN=RPS8 PE=3 SV=1	E2RFR0|E2RFR0_CANLF	Canis lupus familiaris	60	60
539	Poly(U) binding splicing factor 60 OS=Canis lupus familiaris GN=PUF60 PE=4 SV=2	E2RA48|E2RA48_CANLF	Canis lupus familiaris	32	47
376	Cyclin dependent kinase 1 OS=Canis lupus familiaris GN=CDK1 PE=3 SV=1	E2RGJ9|E2RGJ9_CANLF	Canis lupus familiaris	45	72
236	Uncharacterized protein OS=Canis lupus familiaris PE=4 SV=1	J9P4U8|J9P4U8_CANLF	Canis lupus familiaris	63	53
253	S-adenosylmethionine synthase OS=Canis lupus familiaris GN=MAT2A PE=3 SV=1	E2R431|E2R431_CANLF	Canis lupus familiaris	60	76
238	60S ribosomal protein L6 OS=Canis lupus familiaris GN=RPL6 PE=3 SV=1	F1Q424|F1Q424_CANLF	Canis lupus familiaris	63	69
227	CDC42 binding protein kinase beta OS=Canis lupus familiaris GN=CDC42BPB PE=3 SV=2	E2RPP6|E2RPP6_CANLF	Canis lupus familiaris	64	48
271	Hypoxanthine phosphoribosyltransferase OS=Canis lupus familiaris GN=HPRT1 PE=3 SV=1	J9NVT2|J9NVT2_CANLF	Canis lupus familiaris	58	50
737	Clusterin OS=Canis lupus familiaris OX=9615 GN=CLU PE=2 SV=1	CLUS_CANLF	Canis lupus familiaris	25	30
293	Atlastin GTPase 3 OS=Canis lupus familiaris GN=ATL3 PE=4 SV=2	F1PU09|F1PU09_CANLF	Canis lupus familiaris	54	67
274	Prefoldin subunit 6 OS=Canis lupus familiaris OX=9615 GN=PFDN6 PE=3 SV=1	PFD6_CANLF	Canis lupus familiaris	57	50
390	Uncharacterized protein OS=Canis lupus familiaris GN=PRDX3 PE=4 SV=1	E2RRD4|E2RRD4_CANLF	Canis lupus familiaris	44	39
1372	Plectin OS=Canis lupus familiaris GN=PLEC PE=4 SV=2	F1PHS5|F1PHS5_CANLF	Canis lupus familiaris	12	95
288	Uncharacterized protein OS=Canis lupus familiaris PE=3 SV=1	J9P048|J9P048_CANLF	Canis lupus familiaris	55	37
286	Leucyl-tRNA synthetase OS=Canis lupus familiaris GN=LARS PE=3 SV=2	F1PZP6|F1PZP6_CANLF	Canis lupus familiaris	55	52
312	COP9 signalosome subunit 3 OS=Canis lupus familiaris GN=COPS3 PE=4 SV=1	E2RD70|E2RD70_CANLF	Canis lupus familiaris	52	54
281	Septin 7 OS=Canis lupus familiaris GN=SEPT7 PE=3 SV=2	F1Q067|F1Q067_CANLF	Canis lupus familiaris	56	37
241	Uncharacterized protein OS=Canis lupus familiaris GN=TSNAX PE=4 SV=1	J9P139|J9P139_CANLF	Canis lupus familiaris	62	61
226	Glucose-6-phosphate 1-dehydrogenase OS=Canis lupus familiaris GN=G6PD PE=3 SV=2	E2R0I9|E2R0I9_CANLF	Canis lupus familiaris	64	54
367	ATPase H+ transporting V1 subunit A OS=Canis lupus familiaris GN=ATP6V1A PE=3 SV=1	E2QYG6|E2QYG6_CANLF	Canis lupus familiaris	46	53
275	Leucine rich repeat containing 59 OS=Canis lupus familiaris GN=LRRC59 PE=4 SV=2	F1Q3G5|F1Q3G5_CANLF	Canis lupus familiaris	57	46
292	DNA helicase OS=Canis lupus familiaris GN=MCM5 PE=3 SV=2	F1P8U8|F1P8U8_CANLF	Canis lupus familiaris	54	71
388	Dynein cytoplasmic 1 intermediate chain 2 OS=Canis lupus familiaris GN=DYNC1I2 PE=4 SV=2	E2RM92|E2RM92_CANLF	Canis lupus familiaris	44	37
341	Ribosome-binding protein 1 OS=Canis lupus familiaris OX=9615 GN=RRBP1 PE=2 SV=1	RRBP1_CANLF	Canis lupus familiaris	48	41
643	Interleukin enhancer binding factor 2 OS=Canis lupus familiaris GN=ILF2 PE=4 SV=2	E2R9T6|E2R9T6_CANLF	Canis lupus familiaris	28	36
279	COP9 signalosome subunit 2 OS=Canis lupus familiaris GN=COPS2 PE=4 SV=2	E2REA8|E2REA8_CANLF	Canis lupus familiaris	56	52
265	Sodium/potassium-transporting ATPase subunit alpha OS=Canis lupus familiaris GN=ATP1A1 PE=3 SV=1	J9NZA9|J9NZA9_CANLF	Canis lupus familiaris	58	63
459	Proteasome 26S subunit, non-ATPase 14 OS=Canis lupus familiaris GN=PSMD14 PE=4 SV=1	J9NRI0|J9NRI0_CANLF	Canis lupus familiaris	37	34
297	Protein arginine N-methyltransferase 5 OS=Canis lupus familiaris GN=PRMT5 PE=3 SV=1	E2R9J8|E2R9J8_CANLF	Canis lupus familiaris	54	54
251	Calumenin OS=Canis lupus familiaris GN=CALU PE=4 SV=1	E2RN38|E2RN38_CANLF	Canis lupus familiaris	60	68
273	Phosphoglycerate kinase OS=Canis lupus familiaris GN=PGK1 PE=3 SV=1	E2RRC9|E2RRC9_CANLF	Canis lupus familiaris	57	29
2147	DExD-box helicase 21 OS=Canis lupus familiaris GN=DDX21 PE=4 SV=1	F6V8G4|F6V8G4_CANLF	Canis lupus familiaris	6	5
210	USO1 vesicle transport factor OS=Canis lupus familiaris GN=USO1 PE=4 SV=2	E2R8C6|E2R8C6_CANLF	Canis lupus familiaris	66	66
280	Tryptophanyl-tRNA synthetase OS=Canis lupus familiaris GN=WARS PE=3 SV=1	E2RGG9|E2RGG9_CANLF	Canis lupus familiaris	56	59
418	Rho GDP dissociation inhibitor alpha OS=Canis lupus familiaris GN=ARHGDIA PE=4 SV=2	F1PL93|F1PL93_CANLF	Canis lupus familiaris	41	30
466	Protein disulfide-isomerase A4 OS=Canis lupus familiaris GN=PDIA4 PE=3 SV=2	E2R7L1|E2R7L1_CANLF	Canis lupus familiaris	36	50
644	Uncharacterized protein OS=Canis lupus familiaris GN=RAB1B PE=4 SV=2	F1PVP9|F1PVP9_CANLF	Canis lupus familiaris	28	43
640	DnaJ heat shock protein family (Hsp40) member A2 OS=Canis lupus familiaris GN=DNAJA2 PE=3 SV=2	E2R7F3|E2R7F3_CANLF	Canis lupus familiaris	28	44
460	Acyl-coenzyme A oxidase OS=Canis lupus familiaris GN=ACOX1 PE=3 SV=2	F1P668|F1P668_CANLF	Canis lupus familiaris	37	37
378	40S ribosomal protein S11 OS=Canis lupus familiaris GN=RPS11 PE=3 SV=1	F2Z4N5|F2Z4N5_CANLF	Canis lupus familiaris	45	53
445	DNA helicase OS=Canis lupus familiaris GN=MCM4 PE=3 SV=1	F6V1U9|F6V1U9_CANLF	Canis lupus familiaris	38	36
415	WD repeat domain 61 OS=Canis lupus familiaris GN=WDR61 PE=4 SV=1	E2RBV0|E2RBV0_CANLF	Canis lupus familiaris	41	45
353	Prefoldin subunit 2 OS=Canis lupus familiaris GN=PFDN2 PE=4 SV=2	F1PLU5|F1PLU5_CANLF	Canis lupus familiaris	47	60
377	Ribosomal protein L26 OS=Canis lupus familiaris GN=RPL26 PE=3 SV=2	E2QUE7|E2QUE7_CANLF	Canis lupus familiaris	45	53
538	HSPA (Hsp70) binding protein 1 OS=Canis lupus familiaris GN=HSPBP1 PE=4 SV=1	E2QZB3|E2QZB3_CANLF	Canis lupus familiaris	32	52
556	Proliferating cell nuclear antigen OS=Canis lupus familiaris GN=PCNA PE=3 SV=1	E2R0D6|E2R0D6_CANLF	Canis lupus familiaris	31	33
489	40S ribosomal protein S21 OS=Canis lupus familiaris GN=RPS21 PE=3 SV=2	E2RCL4|E2RCL4_CANLF	Canis lupus familiaris	35	43
307	RAN binding protein 1 OS=Canis lupus familiaris GN=RANBP1 PE=4 SV=2	E2RHK9|E2RHK9_CANLF	Canis lupus familiaris	53	59
407	Phosphatidylethanolamine-binding protein 1 OS=Canis lupus familiaris OX=9615 GN=PEBP1 PE=1 SV=1	PEBP1_CANLF	Canis lupus familiaris	42	44
417	Proteasome subunit alpha type OS=Canis lupus familiaris GN=PSMA6 PE=3 SV=1	E2RMN2|E2RMN2_CANLF	Canis lupus familiaris	41	39
299	Uncharacterized protein OS=Canis lupus familiaris GN=LOC100855730 PE=4 SV=1	F6UL10|F6UL10_CANLF	Canis lupus familiaris	54	31
304	Serine/threonine-protein phosphatase OS=Canis lupus familiaris GN=CORO1B PE=3 SV=1	L7N0D0|L7N0D0_CANLF	Canis lupus familiaris	53	71
268	Acidic leucine-rich nuclear phosphoprotein 32 family member A OS=Canis lupus familiaris GN=ANP32A PE=4 SV=2	F1PQ43|F1PQ43_CANLF	Canis lupus familiaris	58	51
259	Cysteinyl-tRNA synthetase OS=Canis lupus familiaris GN=CARS PE=3 SV=2	F1PU34|F1PU34_CANLF	Canis lupus familiaris	59	49
458	tRNA-splicing ligase RtcB homolog OS=Canis lupus familiaris GN=RTCB PE=3 SV=1	E2RCD6|E2RCD6_CANLF	Canis lupus familiaris	37	58
701	Elongation factor Tu GTP binding domain containing 2 OS=Canis lupus familiaris GN=EFTUD2 PE=4 SV=2	F1PUB9|F1PUB9_CANLF	Canis lupus familiaris	26	32
228	Translin OS=Canis lupus familiaris GN=TSN PE=4 SV=2	F1PFI5|F1PFI5_CANLF	Canis lupus familiaris	64	54
305	Sarcoplasmic/endoplasmic reticulum calcium ATPase 2 OS=Canis lupus familiaris OX=9615 GN=ATP2A2 PE=2 SV=1	AT2A2_CANLF (+1)	Canis lupus familiaris	53	47
183	Peroxiredoxin 4 OS=Canis lupus familiaris GN=PRDX4 PE=4 SV=1	E2RNL3|E2RNL3_CANLF	Canis lupus familiaris	73	70
235	UDP-glucose glycoprotein glucosyltransferase 1 OS=Canis lupus familiaris GN=UGGT1 PE=4 SV=2	E2RR16|E2RR16_CANLF	Canis lupus familiaris	63	76
457	VAMP associated protein B and C OS=Canis lupus familiaris GN=VAPB PE=4 SV=1	E2RRB7|E2RRB7_CANLF	Canis lupus familiaris	37	46
334	Myosin VI OS=Canis lupus familiaris GN=MYO6 PE=3 SV=2	E2QUR8|E2QUR8_CANLF	Canis lupus familiaris	48	90
406	Uncharacterized protein OS=Canis lupus familiaris GN=RPL11 PE=3 SV=2	E2R9G7|E2R9G7_CANLF	Canis lupus familiaris	42	50
453	Eukaryotic translation initiation factor 2 subunit alpha OS=Canis lupus familiaris GN=EIF2S1 PE=4 SV=1	E2RL17|E2RL17_CANLF	Canis lupus familiaris	37	44
395	Calcium/calmodulin dependent protein kinase II delta OS=Canis lupus familiaris GN=CAMK2D PE=4 SV=2	E2RR97|E2RR97_CANLF	Canis lupus familiaris	43	48
435	Keratin, type I cytoskeletal 10 OS=Canis lupus familiaris OX=9615 GN=KRT10 PE=2 SV=1	K1C10_CANLF (+1)	Canis lupus familiaris	39	74
647	Acetyl-CoA acetyltransferase 2 OS=Canis lupus familiaris GN=ACAT2 PE=3 SV=1	F1Q466|F1Q466_CANLF	Canis lupus familiaris	28	27
486	Uncharacterized protein OS=Canis lupus familiaris PE=3 SV=1	F6XRN5|F6XRN5_CANLF	Canis lupus familiaris	35	29
455	Structural maintenance of chromosomes protein OS=Canis lupus familiaris GN=SMC3 PE=3 SV=2	E2R7T4|E2R7T4_CANLF	Canis lupus familiaris	37	38
340	Keratin, type II cytoskeletal 1 OS=Canis lupus familiaris OX=9615 GN=KRT1 PE=2 SV=1	K2C1_CANLF	Canis lupus familiaris	48	72
329	Structural maintenance of chromosomes protein OS=Canis lupus familiaris GN=SMC2 PE=3 SV=1	E2R7R8|E2R7R8_CANLF	Canis lupus familiaris	49	58
767	Heterogeneous nuclear ribonucleoprotein A3 OS=Canis lupus familiaris GN=HNRNPA3 PE=4 SV=2	E2RFV7|E2RFV7_CANLF	Canis lupus familiaris	24	25
1062	Splicing factor 3b subunit 3 OS=Canis lupus familiaris GN=SF3B3 PE=4 SV=2	E2RR33|E2RR33_CANLF	Canis lupus familiaris	17	14
382	Methionyl-tRNA synthetase OS=Canis lupus familiaris GN=MARS PE=3 SV=1	F6XD28|F6XD28_CANLF	Canis lupus familiaris	44	32
387	Eukaryotic translation elongation factor 1 beta 2 OS=Canis lupus familiaris GN=EEF1B2 PE=4 SV=1	J9NXC6|J9NXC6_CANLF	Canis lupus familiaris	44	40
339	Inosine-5'-monophosphate dehydrogenase OS=Canis lupus familiaris GN=IMPDH1 PE=3 SV=1	J9P1L9|J9P1L9_CANLF	Canis lupus familiaris	48	50
266	Sec23 homolog A, coat complex II component OS=Canis lupus familiaris GN=SEC23A PE=4 SV=1	J9P1Q5|J9P1Q5_CANLF	Canis lupus familiaris	58	68
5	Tubulin beta chain OS=Canis lupus familiaris GN=TUBB2A PE=3 SV=2	F1PQ68|F1PQ68_CANLF	Canis lupus familiaris	455	586
342	Mitochondrial ribosomal protein L39 OS=Canis lupus familiaris GN=MRPL39 PE=4 SV=2	F1P8E4|F1P8E4_CANLF	Canis lupus familiaris	48	44
2986	Tubulin alpha chain OS=Canis lupus familiaris GN=TUBA1B PE=3 SV=1	L7N0B2|L7N0B2_CANLF	Canis lupus familiaris	0	367
396	Mitochondrial ribosomal protein S31 OS=Canis lupus familiaris GN=MRPS31 PE=4 SV=1	J9P5D6|J9P5D6_CANLF	Canis lupus familiaris	43	42
1172	Caveolae associated protein 1 OS=Canis lupus familiaris GN=CAVIN1 PE=4 SV=1	J9P923|J9P923_CANLF	Canis lupus familiaris	15	24
338	D-3-phosphoglycerate dehydrogenase OS=Canis lupus familiaris GN=PHGDH PE=3 SV=1	J9P120|J9P120_CANLF	Canis lupus familiaris	48	50
344	Uncharacterized protein OS=Canis lupus familiaris GN=RPS25 PE=4 SV=2	E2RS49|E2RS49_CANLF	Canis lupus familiaris	48	51
252	Glycine C-acetyltransferase OS=Canis lupus familiaris GN=GCAT PE=3 SV=2	F1PH18|F1PH18_CANLF	Canis lupus familiaris	60	47
303	Phenylalanyl-tRNA synthetase alpha subunit OS=Canis lupus familiaris GN=FARSA PE=4 SV=1	E2QU31|E2QU31_CANLF	Canis lupus familiaris	53	49
411	Eukaryotic translation initiation factor 3 subunit L OS=Canis lupus familiaris GN=EIF3L PE=3 SV=2	F1PHR6|F1PHR6_CANLF	Canis lupus familiaris	41	43
503	ARP3 actin related protein 3 homolog OS=Canis lupus familiaris GN=ACTR3 PE=3 SV=1	F1P679|F1P679_CANLF	Canis lupus familiaris	34	41
385	Uncharacterized protein OS=Canis lupus familiaris GN=PSMD5 PE=4 SV=1	F1P7L2|F1P7L2_CANLF	Canis lupus familiaris	44	44
470	Mitochondrial ribosomal protein S35 OS=Canis lupus familiaris GN=MRPS35 PE=2 SV=2	E2R2D2|E2R2D2_CANLF	Canis lupus familiaris	36	36
2126	Uncharacterized protein OS=Canis lupus familiaris PE=4 SV=2	E2RLQ4|E2RLQ4_CANLF	Canis lupus familiaris	6	9
237	Y-box binding protein 3 OS=Canis lupus familiaris GN=YBX3 PE=4 SV=2	F1PB10|F1PB10_CANLF	Canis lupus familiaris	63	63
316	Mitochondrial calcium uniporter OS=Canis lupus familiaris GN=MCU PE=4 SV=1	F1PD15|F1PD15_CANLF (+1)	Canis lupus familiaris	51	66
641	Ubiquitin protein ligase E3 component n-recognin 4 OS=Canis lupus familiaris GN=UBR4 PE=4 SV=1	E2RF02|E2RF02_CANLF	Canis lupus familiaris	28	21
471	Eukaryotic translation initiation factor 3 subunit E OS=Canis lupus familiaris GN=EIF3E PE=3 SV=1	E2R1J6|E2R1J6_CANLF	Canis lupus familiaris	36	38
335	Obg-like ATPase 1 OS=Canis lupus familiaris GN=OLA1 PE=3 SV=1	J9NT20|J9NT20_CANLF	Canis lupus familiaris	48	65
404	Proteasome subunit alpha type OS=Canis lupus familiaris PE=3 SV=1	J9P9G4|J9P9G4_CANLF	Canis lupus familiaris	42	42
2125	DNA topoisomerase 2 OS=Canis lupus familiaris GN=TOP2A PE=3 SV=1	J9PAY8|J9PAY8_CANLF	Canis lupus familiaris	6	15
12	Tubulin beta chain OS=Canis lupus familiaris GN=TUBB4A PE=3 SV=2	E2RFV2|E2RFV2_CANLF	Canis lupus familiaris	347	455
330	Abl interactor 1 OS=Canis lupus familiaris GN=ABI1 PE=4 SV=2	E2RMI1|E2RMI1_CANLF (+1)	Canis lupus familiaris	49	57
416	Casein kinase 2 alpha 2 OS=Canis lupus familiaris GN=CSNK2A2 PE=3 SV=2	F1P666|F1P666_CANLF	Canis lupus familiaris	41	41
488	Heterogeneous nuclear ribonucleoprotein A/B OS=Canis lupus familiaris GN=HNRNPAB PE=4 SV=2	F1PA19|F1PA19_CANLF	Canis lupus familiaris	35	31
735	Heterogeneous nuclear ribonucleoprotein L OS=Canis lupus familiaris GN=HNRNPL PE=4 SV=2	E2R944|E2R944_CANLF	Canis lupus familiaris	25	23
398	Dynactin subunit 1 OS=Canis lupus familiaris GN=DCTN1 PE=4 SV=1	J9NWI6|J9NWI6_CANLF	Canis lupus familiaris	43	28
301	Catenin delta 1 OS=Canis lupus familiaris GN=CTNND1 PE=4 SV=1	J9P7H5|J9P7H5_CANLF	Canis lupus familiaris	53	70
343	Uncharacterized protein OS=Canis lupus familiaris GN=ALDH1A1 PE=3 SV=1	J9P9J4|J9P9J4_CANLF	Canis lupus familiaris	48	31
832	Heterogeneous nuclear ribonucleoprotein M OS=Canis lupus familiaris GN=HNRNPM PE=4 SV=2	E2RMR3|E2RMR3_CANLF	Canis lupus familiaris	22	23
555	Small nuclear ribonucleoprotein polypeptide A' OS=Canis lupus familiaris GN=SNRPA1 PE=4 SV=1	E2QWU2|E2QWU2_CANLF	Canis lupus familiaris	31	20
206	RB binding protein 4, chromatin remodeling factor OS=Canis lupus familiaris GN=RBBP4 PE=4 SV=1	E2QXR8|E2QXR8_CANLF	Canis lupus familiaris	67	50
366	Solute carrier family 25 member 11 OS=Canis lupus familiaris GN=SLC25A11 PE=3 SV=2	E2R578|E2R578_CANLF	Canis lupus familiaris	46	47
397	Peptidylprolyl isomerase OS=Canis lupus familiaris GN=LOC480306 PE=4 SV=1	E2RQS7|E2RQS7_CANLF	Canis lupus familiaris	43	53
296	FLII, actin remodeling protein OS=Canis lupus familiaris GN=FLII PE=4 SV=2	F1PUU4|F1PUU4_CANLF	Canis lupus familiaris	54	45
209	Poly [ADP-ribose] polymerase OS=Canis lupus familiaris GN=PARP1 PE=4 SV=1	J9NXE3|J9NXE3_CANLF	Canis lupus familiaris	66	31
225	Sterile alpha motif domain containing 9 like OS=Canis lupus familiaris GN=SAMD9L PE=4 SV=1	J9PAU4|J9PAU4_CANLF	Canis lupus familiaris	64	55
504	Uncharacterized protein OS=Canis lupus familiaris GN=ARF1 PE=3 SV=1	E2RSF6|E2RSF6_CANLF	Canis lupus familiaris	34	38
413	Heat shock 70 kDa protein 4 OS=Canis lupus familiaris GN=HSPA4 PE=3 SV=2	E2RT63|E2RT63_CANLF	Canis lupus familiaris	41	38
365	Histone H2A OS=Canis lupus familiaris GN=HIST2H2AC PE=3 SV=2	F1PFZ7|F1PFZ7_CANLF (+1)	Canis lupus familiaris	46	36
734	Proteasome 26S subunit, non-ATPase 4 OS=Canis lupus familiaris GN=PSMD4 PE=4 SV=2	F1PRW0|F1PRW0_CANLF	Canis lupus familiaris	25	34
454	NAD(P) dependent steroid dehydrogenase-like OS=Canis lupus familiaris GN=NSDHL PE=3 SV=1	F6XJP3|F6XJP3_CANLF	Canis lupus familiaris	37	46
456	Mitochondrial ribosomal protein L44 OS=Canis lupus familiaris GN=MRPL44 PE=4 SV=2	E2QZS5|E2QZS5_CANLF	Canis lupus familiaris	37	41
537	60S ribosomal protein L13 OS=Canis lupus familiaris GN=RPL13 PE=3 SV=1	E2R4F5|E2R4F5_CANLF	Canis lupus familiaris	32	46
363	Reticulon OS=Canis lupus familiaris GN=RTN4 PE=4 SV=2	E2R925|E2R925_CANLF (+1)	Canis lupus familiaris	46	40
34	Tubulin beta chain OS=Canis lupus familiaris GN=TUBB6 PE=3 SV=1	E2QYC2|E2QYC2_CANLF	Canis lupus familiaris	189	216
403	Importin subunit alpha OS=Canis lupus familiaris GN=KPNA4 PE=3 SV=1	J9PAW2|J9PAW2_CANLF	Canis lupus familiaris	42	40
500	Catenin beta-1 OS=Canis lupus familiaris OX=9615 GN=CTNNB1 PE=1 SV=1	CTNB1_CANLF	Canis lupus familiaris	34	36
501	Sideroflexin OS=Canis lupus familiaris GN=SFXN1 PE=3 SV=2	F1PI25|F1PI25_CANLF	Canis lupus familiaris	34	36
434	Oxysterol-binding protein (Fragment) OS=Canis lupus familiaris GN=OSBPL3 PE=3 SV=2	E2QYC7|E2QYC7_CANLF	Canis lupus familiaris	39	62
831	Receptor for activated C kinase 1 OS=Canis lupus familiaris GN=RACK1 PE=4 SV=2	F1PLR0|F1PLR0_CANLF	Canis lupus familiaris	22	9
2155	AKT serine/threonine kinase 3 OS=Canis lupus familiaris GN=AKT3 PE=3 SV=2	F1Q4F8|F1Q4F8_CANLF	Canis lupus familiaris	6	6
276	Myosin heavy chain 14 OS=Canis lupus familiaris GN=MYH14 PE=3 SV=1	J9NU82|J9NU82_CANLF	Canis lupus familiaris	56	85
383	Protein-L-isoaspartate O-methyltransferase OS=Canis lupus familiaris GN=PCMT1 PE=3 SV=1	E2R3G3|E2R3G3_CANLF	Canis lupus familiaris	44	56
797	Pre-mRNA processing factor 19 OS=Canis lupus familiaris GN=PRPF19 PE=4 SV=2	E2R8L3|E2R8L3_CANLF	Canis lupus familiaris	23	21
424	Mitochondrial ribosomal protein S9 OS=Canis lupus familiaris GN=MRPS9 PE=3 SV=2	E2RKY3|E2RKY3_CANLF	Canis lupus familiaris	40	44
646	Transcription factor BTF3 OS=Canis lupus familiaris GN=BTF3 PE=3 SV=1	F1PIS7|F1PIS7_CANLF	Canis lupus familiaris	28	28
306	Serine/threonine-protein phosphatase OS=Canis lupus familiaris GN=PPP4C PE=3 SV=1	E2QU52|E2QU52_CANLF	Canis lupus familiaris	53	56
1824	Pre-mRNA processing factor 8 OS=Canis lupus familiaris GN=PRPF8 PE=4 SV=2	E2R4X9|E2R4X9_CANLF	Canis lupus familiaris	8	13
302	Ku70 OS=Canis lupus familiaris GN=XRCC6 PE=2 SV=1	E2RRK6|E2RRK6_CANLF	Canis lupus familiaris	53	55
350	Farnesyltransferase, CAAX box, alpha OS=Canis lupus familiaris GN=FNTA PE=4 SV=1	E2RHY8|E2RHY8_CANLF	Canis lupus familiaris	47	47
452	Bystin like OS=Canis lupus familiaris GN=BYSL PE=4 SV=2	F1PC18|F1PC18_CANLF	Canis lupus familiaris	37	53
327	Twinfilin actin binding protein 2 OS=Canis lupus familiaris GN=TWF2 PE=4 SV=2	E2RGD3|E2RGD3_CANLF	Canis lupus familiaris	49	53
536	Septin 9 OS=Canis lupus familiaris GN=SEPT9 PE=3 SV=2	F1PB08|F1PB08_CANLF	Canis lupus familiaris	32	27
450	Uncharacterized protein OS=Canis lupus familiaris GN=ETF1 PE=4 SV=1	E2RBM3|E2RBM3_CANLF	Canis lupus familiaris	37	41
521	Dynein cytoplasmic 1 light intermediate chain 1 OS=Canis lupus familiaris GN=DYNC1LI1 PE=4 SV=1	E2RH71|E2RH71_CANLF	Canis lupus familiaris	33	31
573	Uncharacterized protein OS=Canis lupus familiaris GN=EIF2S3 PE=4 SV=1	E2RMK6|E2RMK6_CANLF	Canis lupus familiaris	30	25
309	Ribonucleoside-diphosphate reductase OS=Canis lupus familiaris GN=RRM1 PE=3 SV=1	E2R8P1|E2R8P1_CANLF	Canis lupus familiaris	52	50
561	Cytoskeleton associated protein 5 OS=Canis lupus familiaris GN=CKAP5 PE=4 SV=2	E2RSW0|E2RSW0_CANLF	Canis lupus familiaris	30	39
669	Eukaryotic translation initiation factor 4 gamma 1 OS=Canis lupus familiaris GN=EIF4G1 PE=4 SV=2	F1PNF3|F1PNF3_CANLF	Canis lupus familiaris	27	26
519	Solute carrier family 25 member 13 OS=Canis lupus familiaris GN=SLC25A13 PE=3 SV=2	F1PSC0|F1PSC0_CANLF	Canis lupus familiaris	33	48
670	G3BP stress granule assembly factor 2 (Fragment) OS=Canis lupus familiaris GN=G3BP2 PE=4 SV=1	F6XCI1|F6XCI1_CANLF	Canis lupus familiaris	27	41
451	Coatomer subunit epsilon OS=Canis lupus familiaris GN=COPE PE=3 SV=1	E2RAT6|E2RAT6_CANLF	Canis lupus familiaris	37	48
700	Uncharacterized protein OS=Canis lupus familiaris GN=DDX5 PE=3 SV=2	F1PEA6|F1PEA6_CANLF	Canis lupus familiaris	26	31
516	Uncharacterized protein OS=Canis lupus familiaris PE=3 SV=1	J9PAG2|J9PAG2_CANLF	Canis lupus familiaris	33	41
532	Eukaryotic translation initiation factor 2B subunit beta OS=Canis lupus familiaris GN=EIF2B2 PE=3 SV=1	E2QZN3|E2QZN3_CANLF	Canis lupus familiaris	32	44
551	Proteasome subunit beta type OS=Canis lupus familiaris GN=PSMB5 PE=3 SV=1	E2R3R2|E2R3R2_CANLF	Canis lupus familiaris	31	35
534	Ran GTPase activating protein 1 OS=Canis lupus familiaris GN=RANGAP1 PE=4 SV=1	J9NZ28|J9NZ28_CANLF	Canis lupus familiaris	32	44
386	Asparaginyl-tRNA synthetase OS=Canis lupus familiaris GN=NARS PE=4 SV=1	E2QV97|E2QV97_CANLF	Canis lupus familiaris	44	42
361	Exportin 1 OS=Canis lupus familiaris GN=XPO1 PE=4 SV=2	E2R9K4|E2R9K4_CANLF	Canis lupus familiaris	46	55
425	Solute carrier family 25 member 12 OS=Canis lupus familiaris GN=SLC25A12 PE=3 SV=1	E2RBI2|E2RBI2_CANLF	Canis lupus familiaris	40	45
487	Mitochondrial ribosomal protein L15 OS=Canis lupus familiaris GN=MRPL15 PE=3 SV=2	F1PQQ5|F1PQQ5_CANLF	Canis lupus familiaris	35	35
359	DNA primase large subunit OS=Canis lupus familiaris GN=PRIM2 PE=3 SV=1	F6XMH3|F6XMH3_CANLF	Canis lupus familiaris	46	39
373	Leucine zipper and EF-hand containing transmembrane protein 1 OS=Canis lupus familiaris GN=LETM1 PE=4 SV=2	E2RHA5|E2RHA5_CANLF	Canis lupus familiaris	45	44
522	Dynamin 2 OS=Canis lupus familiaris GN=DNM2 PE=3 SV=2	E2RNC3|E2RNC3_CANLF	Canis lupus familiaris	33	29
405	Succinate--CoA ligase [GDP-forming] subunit beta, mitochondrial OS=Canis lupus familiaris GN=SUCLG2 PE=3 SV=2	F1PTK1|F1PTK1_CANLF	Canis lupus familiaris	42	38
3760	Uncharacterized protein OS=Canis lupus familiaris GN=ACTG1 PE=3 SV=2	F1PQL8|F1PQL8_CANLF	Canis lupus familiaris	0	473
791	SWI/SNF related, matrix associated, actin dependent regulator of chromatin, subfamily a, member 5 OS=Canis lupus familiaris GN=SMARCA5 PE=3 SV=1	E2QWV0|E2QWV0_CANLF	Canis lupus familiaris	23	31
468	YME1 like 1 ATPase OS=Canis lupus familiaris GN=YME1L1 PE=3 SV=2	F1PRV6|F1PRV6_CANLF	Canis lupus familiaris	36	44
331	Phosphoribosyl pyrophosphate synthetase 1 OS=Canis lupus familiaris GN=PRPS1 PE=3 SV=1	E2RBG1|E2RBG1_CANLF	Canis lupus familiaris	49	31
543	SH3 domain containing kinase binding protein 1 OS=Canis lupus familiaris GN=SH3KBP1 PE=4 SV=2	F1P9Q2|F1P9Q2_CANLF	Canis lupus familiaris	31	82
364	Carbonic anhydrase 2 OS=Canis lupus familiaris GN=CA2 PE=4 SV=2	F1PDY8|F1PDY8_CANLF	Canis lupus familiaris	46	33
384	Transferrin OS=Canis lupus familiaris GN=TF PE=4 SV=1	F6V1W9|F6V1W9_CANLF	Canis lupus familiaris	44	44
352	Septin 2 OS=Canis lupus familiaris GN=SEPT2 PE=3 SV=2	F1PEK5|F1PEK5_CANLF	Canis lupus familiaris	47	35
414	40S ribosomal protein S26 OS=Canis lupus familiaris PE=3 SV=1	J9P4R8|J9P4R8_CANLF	Canis lupus familiaris	41	43
794	SUMO1 activating enzyme subunit 1 OS=Canis lupus familiaris GN=SAE1 PE=4 SV=2	E2RSL5|E2RSL5_CANLF	Canis lupus familiaris	23	23
245	MACC1, MET transcriptional regulator OS=Canis lupus familiaris GN=MACC1 PE=4 SV=1	F6X7M2|F6X7M2_CANLF	Canis lupus familiaris	61	58
483	Transmembrane protein 43 OS=Canis lupus familiaris GN=TMEM43 PE=4 SV=1	J9PA19|J9PA19_CANLF	Canis lupus familiaris	35	39
412	Stress induced phosphoprotein 1 OS=Canis lupus familiaris GN=STIP1 PE=4 SV=2	F1P7V6|F1P7V6_CANLF	Canis lupus familiaris	41	16
513	Methylenetetrahydrofolate dehydrogenase (NADP+ dependent) 1 like OS=Canis lupus familiaris GN=MTHFD1L PE=3 SV=2	F1PH90|F1PH90_CANLF	Canis lupus familiaris	33	49
420	Glutamine--fructose-6-phosphate transaminase 1 OS=Canis lupus familiaris GN=GFPT1 PE=4 SV=2	F1PY49|F1PY49_CANLF	Canis lupus familiaris	40	45
336	SH3 domain containing GRB2 like 1, endophilin A2 OS=Canis lupus familiaris GN=SH3GL1 PE=4 SV=2	E2R273|E2R273_CANLF	Canis lupus familiaris	48	59
320	Ubiquitin like modifier activating enzyme 1 OS=Canis lupus familiaris GN=UBA1 PE=3 SV=2	E2RGH5|E2RGH5_CANLF	Canis lupus familiaris	50	38
731	ATP synthase subunit d, mitochondrial OS=Canis lupus familiaris PE=3 SV=1	E2RHH8|E2RHH8_CANLF	Canis lupus familiaris	25	27
328	Replication factor C subunit 5 OS=Canis lupus familiaris GN=RFC5 PE=4 SV=1	J9NUF8|J9NUF8_CANLF	Canis lupus familiaris	49	44
360	RNA-binding protein 47 OS=Canis lupus familiaris OX=9615 GN=RBM47 PE=2 SV=1	RBM47_CANLF	Canis lupus familiaris	46	49
690	Uncharacterized protein OS=Canis lupus familiaris GN=ATAD3A PE=4 SV=1	E2QZ61|E2QZ61_CANLF	Canis lupus familiaris	26	39
1058	Par-6 family cell polarity regulator beta OS=Canis lupus familiaris GN=PARD6B PE=4 SV=2	E2R0N0|E2R0N0_CANLF	Canis lupus familiaris	17	25
409	Serpin family B member 6 OS=Canis lupus familiaris GN=SERPINB6 PE=3 SV=2	E2RGP2|E2RGP2_CANLF	Canis lupus familiaris	41	58
796	Proteasome subunit beta OS=Canis lupus familiaris GN=PSMB4 PE=3 SV=1	E2RBR6|E2RBR6_CANLF	Canis lupus familiaris	23	28
645	DNA helicase OS=Canis lupus familiaris GN=MCM7 PE=3 SV=1	E2RNU4|E2RNU4_CANLF	Canis lupus familiaris	28	30
463	2',3'-cyclic-nucleotide 3'-phosphodiesterase OS=Canis lupus familiaris GN=CNP PE=3 SV=2	F1PYI3|F1PYI3_CANLF	Canis lupus familiaris	36	47
691	Uncharacterized protein OS=Canis lupus familiaris GN=SQRDL PE=4 SV=1	E2QTQ8|E2QTQ8_CANLF	Canis lupus familiaris	26	43
1053	Uncharacterized protein OS=Canis lupus familiaris GN=CAPRIN1 PE=4 SV=1	A0A140T8E0|A0A140T8E0_CANLF	Canis lupus familiaris	17	21
698	Phosphoglycerate mutase OS=Canis lupus familiaris GN=PGAM1 PE=3 SV=2	E2RT65|E2RT65_CANLF	Canis lupus familiaris	26	21
553	Serine hydroxymethyltransferase OS=Canis lupus familiaris GN=SHMT2 PE=3 SV=2	E2R4L7|E2R4L7_CANLF	Canis lupus familiaris	31	28
763	MICOS complex subunit OS=Canis lupus familiaris GN=CHCHD3 PE=3 SV=1	E2R9V5|E2R9V5_CANLF	Canis lupus familiaris	24	30
509	THUMP domain containing 1 OS=Canis lupus familiaris GN=THUMPD1 PE=4 SV=2	E2RBF4|E2RBF4_CANLF	Canis lupus familiaris	33	51
410	NEDD8-activating enzyme E1 regulatory subunit OS=Canis lupus familiaris GN=NAE1 PE=3 SV=2	E2RE24|E2RE24_CANLF	Canis lupus familiaris	41	47
481	Chloride intracellular channel protein OS=Canis lupus familiaris GN=CLIC1 PE=3 SV=2	F1PKI4|F1PKI4_CANLF	Canis lupus familiaris	35	36
426	Twinfilin actin binding protein 1 OS=Canis lupus familiaris GN=TWF1 PE=4 SV=1	J9NRP8|J9NRP8_CANLF	Canis lupus familiaris	40	35
1011	High mobility group AT-hook 2 OS=Canis lupus familiaris GN=HMGA2 PE=2 SV=1	T2AX92|T2AX92_CANLF	Canis lupus familiaris	18	16
242	Uncharacterized protein OS=Canis lupus familiaris GN=YWHAQ PE=3 SV=2	E2REA4|E2REA4_CANLF	Canis lupus familiaris	62	82
733	Insulin like growth factor 2 mRNA binding protein 1 OS=Canis lupus familiaris GN=IGF2BP1 PE=4 SV=2	E2RTC5|E2RTC5_CANLF	Canis lupus familiaris	25	33
362	Tubulin gamma chain OS=Canis lupus familiaris GN=LOC100856176 PE=3 SV=1	F1PCT3|F1PCT3_CANLF	Canis lupus familiaris	46	35
1061	Aly/REF export factor OS=Canis lupus familiaris GN=ALYREF PE=4 SV=2	F1PL92|F1PL92_CANLF	Canis lupus familiaris	17	18
190	Acidic nuclear phosphoprotein 32 family member B OS=Canis lupus familiaris GN=ANP32B PE=4 SV=2	F1PUN9|F1PUN9_CANLF	Canis lupus familiaris	71	58
576	Mitochondrial ATP synthase subunit OSCP subunit OS=Canis lupus familiaris GN=ATP5O PE=2 SV=1	J9P621|J9P621_CANLF	Canis lupus familiaris	30	28
524	3-hydroxy-3-methylglutaryl coenzyme A synthase OS=Canis lupus familiaris GN=HMGCS1 PE=3 SV=1	E2QX73|E2QX73_CANLF	Canis lupus familiaris	33	23
545	Plexin B2 OS=Canis lupus familiaris GN=PLXNB2 PE=4 SV=2	F1P9S5|F1P9S5_CANLF	Canis lupus familiaris	31	27
633	Uncharacterized protein OS=Canis lupus familiaris PE=4 SV=1	J9P4T5|J9P4T5_CANLF	Canis lupus familiaris	28	28
688	Proline rich coiled-coil 2C OS=Canis lupus familiaris GN=PRRC2C PE=4 SV=1	J9P4Z0|J9P4Z0_CANLF	Canis lupus familiaris	26	34
572	Uncharacterized protein OS=Canis lupus familiaris PE=4 SV=1	J9NU88|J9NU88_CANLF	Canis lupus familiaris	30	42
533	Signal recognition particle 54 kDa protein OS=Canis lupus familiaris OX=9615 GN=SRP54 PE=1 SV=1	SRP54_CANLF	Canis lupus familiaris	32	51
449	ATP binding cassette subfamily F member 1 OS=Canis lupus familiaris GN=ABCF1 PE=4 SV=2	E2R3F9|E2R3F9_CANLF	Canis lupus familiaris	37	46
337	Ubiquitin conjugating enzyme E2 L5, pseudogene OS=Canis lupus familiaris GN=UBE2L5P PE=3 SV=1	E2RKT9|E2RKT9_CANLF	Canis lupus familiaris	48	40
638	Isoleucyl-tRNA synthetase OS=Canis lupus familiaris GN=IARS PE=3 SV=2	F1PLJ9|F1PLJ9_CANLF	Canis lupus familiaris	28	26
432	60S ribosomal protein L27 OS=Canis lupus familiaris OX=9615 GN=RPL27 PE=2 SV=3	RL27_CANLF (+1)	Canis lupus familiaris	39	39
1698	Uncharacterized protein OS=Canis lupus familiaris GN=SNRPD1 PE=4 SV=1	E2RIW7|E2RIW7_CANLF	Canis lupus familiaris	9	13
506	Actin-related protein 2/3 complex subunit 4 OS=Canis lupus familiaris GN=ARPC4 PE=3 SV=2	E2QWU0|E2QWU0_CANLF	Canis lupus familiaris	34	24
1009	Cell cycle and apoptosis regulator 2 OS=Canis lupus familiaris GN=CCAR2 PE=4 SV=2	E2RKJ1|E2RKJ1_CANLF	Canis lupus familiaris	18	22
429	Methionine adenosyltransferase 2 subunit beta OS=Canis lupus familiaris GN=MAT2B PE=3 SV=1	E2RT47|E2RT47_CANLF	Canis lupus familiaris	39	46
421	Protein kinase AMP-activated non-catalytic subunit gamma 1 OS=Canis lupus familiaris GN=PRKAG1 PE=4 SV=1	F1PBG0|F1PBG0_CANLF	Canis lupus familiaris	40	50
318	Tyrosine 3-monooxygenase/tryptophan 5-monooxygenase activation protein gamma OS=Canis lupus familiaris GN=YWHAG PE=3 SV=1	J9NRH5|J9NRH5_CANLF	Canis lupus familiaris	51	61
308	Structural maintenance of chromosomes protein OS=Canis lupus familiaris GN=SMC4 PE=3 SV=2	E2RCX4|E2RCX4_CANLF	Canis lupus familiaris	52	45
729	Vesicle amine transport 1 OS=Canis lupus familiaris GN=VAT1 PE=4 SV=2	F1PAG5|F1PAG5_CANLF	Canis lupus familiaris	25	33
393	Cytoplasmic FMR1 interacting protein 1 OS=Canis lupus familiaris GN=CYFIP1 PE=4 SV=2	F1PDQ4|F1PDQ4_CANLF	Canis lupus familiaris	43	28
285	Vacuolar protein sorting-associated protein 35 OS=Canis lupus familiaris GN=VPS35 PE=3 SV=1	E2QRX1|E2QRX1_CANLF	Canis lupus familiaris	55	29
462	PDZ and LIM domain 5 OS=Canis lupus familiaris GN=PDLIM5 PE=4 SV=1	E2RBA8|E2RBA8_CANLF	Canis lupus familiaris	36	37
607	RNA polymerase II subunit C OS=Canis lupus familiaris GN=POLR2C PE=4 SV=1	E2RQ42|E2RQ42_CANLF	Canis lupus familiaris	29	30
758	2'-5'-oligoadenylate synthetase 2 OS=Canis lupus familiaris GN=OAS2 PE=4 SV=2	F1PTR7|F1PTR7_CANLF	Canis lupus familiaris	24	44
712	Family with sequence similarity 213 member A OS=Canis lupus familiaris GN=FAM213A PE=4 SV=2	E2R0A0|E2R0A0_CANLF	Canis lupus familiaris	25	57
2124	Heat shock protein 27 kDa beta-1 OS=Canis lupus familiaris GN=HSPB1 PE=3 SV=1	F1PYE3|F1PYE3_CANLF	Canis lupus familiaris	6	24
375	Apoptosis inducing factor mitochondria associated 1 OS=Canis lupus familiaris GN=AIFM1 PE=4 SV=1	E2R541|E2R541_CANLF	Canis lupus familiaris	45	35
602	Uncharacterized protein OS=Canis lupus familiaris GN=LOC475707 PE=4 SV=2	E2RNQ3|E2RNQ3_CANLF	Canis lupus familiaris	29	30
402	Cell division cycle 37 OS=Canis lupus familiaris GN=CDC37 PE=4 SV=1	E2RCN3|E2RCN3_CANLF	Canis lupus familiaris	42	35
433	Coatomer subunit gamma OS=Canis lupus familiaris GN=COPG2 PE=3 SV=2	F1PHS7|F1PHS7_CANLF	Canis lupus familiaris	39	55
548	EH domain containing 1 OS=Canis lupus familiaris GN=EHD1 PE=3 SV=2	F1PSK6|F1PSK6_CANLF	Canis lupus familiaris	31	31
517	Uncharacterized protein OS=Canis lupus familiaris GN=NACA PE=4 SV=1	E2R5M5|E2R5M5_CANLF	Canis lupus familiaris	33	29
482	S-formylglutathione hydrolase OS=Canis lupus familiaris GN=ESD PE=3 SV=1	E2RCQ9|E2RCQ9_CANLF	Canis lupus familiaris	35	31
575	Uncharacterized protein OS=Canis lupus familiaris GN=PAICS PE=3 SV=2	F1PPT7|F1PPT7_CANLF	Canis lupus familiaris	30	24
695	Pyrroline-5-carboxylate reductase OS=Canis lupus familiaris GN=PYCR1 PE=3 SV=1	F6XKI0|F6XKI0_CANLF	Canis lupus familiaris	26	25
1012	Profilin OS=Canis lupus familiaris GN=PFN1 PE=3 SV=1	F1Q3Y0|F1Q3Y0_CANLF	Canis lupus familiaris	18	9
815	Taxilin alpha OS=Canis lupus familiaris GN=TXLNA PE=4 SV=1	J9PA47|J9PA47_CANLF	Canis lupus familiaris	22	36
608	Peptidylprolyl isomerase OS=Canis lupus familiaris GN=FKBP4 PE=4 SV=2	E2QWF5|E2QWF5_CANLF	Canis lupus familiaris	29	26
725	Cytochrome c1 OS=Canis lupus familiaris GN=CYC1 PE=4 SV=1	E2REM0|E2REM0_CANLF	Canis lupus familiaris	25	31
795	Transketolase OS=Canis lupus familiaris GN=TKT PE=4 SV=2	F1PE28|F1PE28_CANLF	Canis lupus familiaris	23	24
1301	Fibrillarin OS=Canis lupus familiaris GN=FBL PE=3 SV=2	F1PQN3|F1PQN3_CANLF	Canis lupus familiaris	13	17
529	Calpain 1 OS=Canis lupus familiaris GN=CAPN1 PE=3 SV=1	F6UZV8|F6UZV8_CANLF	Canis lupus familiaris	32	30
478	DEAD-box helicase 1 OS=Canis lupus familiaris GN=DDX1 PE=4 SV=1	F6V659|F6V659_CANLF	Canis lupus familiaris	35	45
495	Uncharacterized protein OS=Canis lupus familiaris GN=DBNL PE=4 SV=2	H9GW54|H9GW54_CANLF	Canis lupus familiaris	34	58
603	Cell division control protein 42 homolog OS=Canis lupus familiaris OX=9615 GN=CDC42 PE=2 SV=2	CDC42_CANLF	Canis lupus familiaris	29	30
696	ATP synthase, H+ transporting, mitochondrial Fo complex subunit B1 OS=Canis lupus familiaris GN=ATP5F1 PE=4 SV=1	E2QW06|E2QW06_CANLF	Canis lupus familiaris	26	26
523	WASH complex subunit 1 OS=Canis lupus familiaris GN=WASHC1 PE=4 SV=2	E2QXP1|E2QXP1_CANLF	Canis lupus familiaris	33	36
499	Uncharacterized protein OS=Canis lupus familiaris GN=NDUFA9 PE=4 SV=2	E2RJR2|E2RJR2_CANLF	Canis lupus familiaris	34	31
1236	Small nuclear ribonucleoprotein D3 polypeptide OS=Canis lupus familiaris GN=SNRPD3 PE=4 SV=1	J9P8R0|J9P8R0_CANLF	Canis lupus familiaris	14	7
3757	NOP56 ribonucleoprotein OS=Canis lupus familiaris GN=NOP56 PE=4 SV=1	E2QU53|E2QU53_CANLF	Canis lupus familiaris	0	0
565	SPT16 homolog, facilitates chromatin remodeling subunit OS=Canis lupus familiaris GN=SUPT16H PE=4 SV=1	E2REU7|E2REU7_CANLF	Canis lupus familiaris	30	30
563	ATP-dependent 6-phosphofructokinase OS=Canis lupus familiaris GN=PFKL PE=3 SV=2	F1Q3S9|F1Q3S9_CANLF	Canis lupus familiaris	30	49
442	Basic leucine zipper and W2 domains 1 OS=Canis lupus familiaris GN=BZW1 PE=4 SV=1	F6V4W0|F6V4W0_CANLF	Canis lupus familiaris	38	45
494	AP-3 complex subunit beta-1 OS=Canis lupus familiaris OX=9615 GN=AP3B1 PE=2 SV=1	AP3B1_CANLF	Canis lupus familiaris	34	39
347	Basic leucine zipper and W2 domains 2 OS=Canis lupus familiaris GN=BZW2 PE=4 SV=2	F1PUT4|F1PUT4_CANLF	Canis lupus familiaris	47	58
1059	High mobility group protein HMG-I/HMG-Y OS=Canis lupus familiaris OX=9615 GN=HMGA1 PE=3 SV=3	HMGA1_CANLF	Canis lupus familiaris	17	17
422	Protein phosphatase 1 regulatory subunit 12A OS=Canis lupus familiaris GN=PPP1R12A PE=4 SV=1	J9P5T7|J9P5T7_CANLF	Canis lupus familiaris	40	36
520	Malate dehydrogenase OS=Canis lupus familiaris GN=MDH1 PE=3 SV=2	E2QV08|E2QV08_CANLF	Canis lupus familiaris	33	19
374	Valyl-tRNA synthetase OS=Canis lupus familiaris GN=VARS PE=3 SV=2	E2RTJ7|E2RTJ7_CANLF	Canis lupus familiaris	45	25
726	Acyl-CoA thioesterase 9 OS=Canis lupus familiaris GN=ACOT9 PE=4 SV=1	J9P4C1|J9P4C1_CANLF	Canis lupus familiaris	25	28
730	Histone H2B OS=Canis lupus familiaris GN=HIST1H2BA PE=3 SV=1	L7N0M7|L7N0M7_CANLF	Canis lupus familiaris	25	21
578	Uncharacterized protein OS=Canis lupus familiaris PE=4 SV=2	E2RHF5|E2RHF5_CANLF	Canis lupus familiaris	30	36
530	Peptidylprolyl isomerase D OS=Canis lupus familiaris GN=PPID PE=4 SV=1	E2QTC7|E2QTC7_CANLF	Canis lupus familiaris	32	35
514	Nicalin OS=Canis lupus familiaris GN=NCLN PE=3 SV=1	E2QY93|E2QY93_CANLF	Canis lupus familiaris	33	40
917	Ski2 like RNA helicase 2 OS=Canis lupus familiaris GN=SKIV2L2 PE=4 SV=2	E2RCI5|E2RCI5_CANLF	Canis lupus familiaris	20	17
570	Phosphoribosyl pyrophosphate synthetase associated protein 2 OS=Canis lupus familiaris GN=PRPSAP2 PE=4 SV=2	E2RIW6|E2RIW6_CANLF	Canis lupus familiaris	30	21
913	Prolyl 4-hydroxylase subunit alpha 1 OS=Canis lupus familiaris GN=P4HA1 PE=4 SV=2	E2RLA2|E2RLA2_CANLF	Canis lupus familiaris	20	23
518	Uncharacterized protein OS=Canis lupus familiaris GN=LUC7L2 PE=4 SV=1	E2QTS3|E2QTS3_CANLF	Canis lupus familiaris	33	26
371	Replication factor C subunit 3 OS=Canis lupus familiaris GN=RFC3 PE=4 SV=1	E2R7L0|E2R7L0_CANLF	Canis lupus familiaris	45	33
465	Uncharacterized protein OS=Canis lupus familiaris GN=FARSB PE=4 SV=1	F6XQ20|F6XQ20_CANLF	Canis lupus familiaris	36	38
496	Uncharacterized protein OS=Canis lupus familiaris GN=LOC610048 PE=4 SV=1	J9NS98|J9NS98_CANLF	Canis lupus familiaris	34	31
391	Caspase 8 OS=Canis lupus familiaris GN=CASP8 PE=2 SV=1	Q38JA9|Q38JA9_CANLF	Canis lupus familiaris	43	50
790	Signal sequence receptor subunit 4 OS=Canis lupus familiaris GN=SSR4 PE=4 SV=1	E2QY54|E2QY54_CANLF	Canis lupus familiaris	23	41
728	Serine/threonine-protein phosphatase 2A 55 kDa regulatory subunit B OS=Canis lupus familiaris GN=PPP2R2A PE=3 SV=2	E2R0J6|E2R0J6_CANLF	Canis lupus familiaris	25	38
95	Tropomyosin 1 OS=Canis lupus familiaris GN=TPM1 PE=3 SV=2	F1P916|F1P916_CANLF	Canis lupus familiaris	112	135
423	WASH complex subunit 4 OS=Canis lupus familiaris GN=WASHC4 PE=4 SV=1	J9P227|J9P227_CANLF	Canis lupus familiaris	40	37
348	cAMP-dependent protein kinase catalytic subunit alpha OS=Canis lupus familiaris OX=9615 GN=PRKACA PE=1 SV=3	KAPCA_CANLF	Canis lupus familiaris	47	35
609	Ribosomal protein L18 OS=Canis lupus familiaris OX=9615 GN=RPL18 PE=1 SV=2	RL18_CANLF	Canis lupus familiaris	29	33
569	Ubiquitin like modifier activating enzyme 3 OS=Canis lupus familiaris GN=UBA3 PE=4 SV=1	E2R4G8|E2R4G8_CANLF	Canis lupus familiaris	30	30
497	G protein subunit beta 2 OS=Canis lupus familiaris GN=GNB2 PE=4 SV=1	E2RD95|E2RD95_CANLF	Canis lupus familiaris	34	24
469	Amidophosphoribosyltransferase OS=Canis lupus familiaris GN=PPAT PE=3 SV=1	E2RF42|E2RF42_CANLF	Canis lupus familiaris	36	26
562	Mitochondrial ribosomal protein S7 OS=Canis lupus familiaris GN=MRPS7 PE=4 SV=1	E2RFN7|E2RFN7_CANLF	Canis lupus familiaris	30	32
502	Phosphatidylinositol glycan anchor biosynthesis class O OS=Canis lupus familiaris GN=PIGO PE=4 SV=1	E2RKS8|E2RKS8_CANLF	Canis lupus familiaris	34	24
664	Eukaryotic translation initiation factor 2B subunit alpha OS=Canis lupus familiaris GN=EIF2B1 PE=3 SV=2	F1P8M6|F1P8M6_CANLF	Canis lupus familiaris	27	32
870	Fructose-bisphosphate aldolase OS=Canis lupus familiaris PE=3 SV=2	F1PBT3|F1PBT3_CANLF	Canis lupus familiaris	21	15
665	Uncharacterized protein OS=Canis lupus familiaris GN=SDCBP PE=4 SV=2	F1PKR0|F1PKR0_CANLF	Canis lupus familiaris	27	24
484	Coiled-coil domain containing 22 OS=Canis lupus familiaris GN=CCDC22 PE=4 SV=1	E2R8W3|E2R8W3_CANLF	Canis lupus familiaris	35	30
699	GID complex subunit 8 homolog OS=Canis lupus familiaris GN=GID8 PE=4 SV=1	E2RM72|E2RM72_CANLF	Canis lupus familiaris	26	29
430	MMS19 homolog, cytosolic iron-sulfur assembly component OS=Canis lupus familiaris GN=MMS19 PE=4 SV=2	E2RRC2|E2RRC2_CANLF	Canis lupus familiaris	39	53
467	Uncharacterized protein OS=Canis lupus familiaris GN=CPT1A PE=3 SV=1	F1PM56|F1PM56_CANLF	Canis lupus familiaris	36	31
394	Cullin 5 OS=Canis lupus familiaris GN=CUL5 PE=3 SV=1	J9PAX0|J9PAX0_CANLF	Canis lupus familiaris	43	35
571	Chromobox 3 OS=Canis lupus familiaris GN=CBX3 PE=4 SV=2	E2QXC6|E2QXC6_CANLF	Canis lupus familiaris	30	36
629	Uncharacterized protein OS=Canis lupus familiaris GN=PCBP2 PE=4 SV=2	E2RCF9|E2RCF9_CANLF	Canis lupus familiaris	28	46
869	RNA helicase OS=Canis lupus familiaris GN=DDX18 PE=3 SV=2	E2RFA3|E2RFA3_CANLF	Canis lupus familiaris	21	15
438	Tyrosine--tRNA ligase OS=Canis lupus familiaris GN=YARS PE=3 SV=2	E2RHR7|E2RHR7_CANLF	Canis lupus familiaris	38	28
766	Ezrin OS=Canis lupus familiaris GN=EZR PE=4 SV=1	E2RSI6|E2RSI6_CANLF	Canis lupus familiaris	24	21
687	Uncharacterized protein OS=Canis lupus familiaris GN=DHX15 PE=4 SV=1	E2R2U3|E2R2U3_CANLF	Canis lupus familiaris	26	29
697	BAI1 associated protein 2 like 1 OS=Canis lupus familiaris GN=BAIAP2L1 PE=4 SV=2	F1PWE6|F1PWE6_CANLF	Canis lupus familiaris	26	26
663	4F2 cell-surface antigen heavy chain OS=Canis lupus familiaris GN=4F2hc PE=2 SV=1	X5IHJ5|X5IHJ5_CANLF	Canis lupus familiaris	27	19
443	Glutaminase OS=Canis lupus familiaris GN=GLS PE=3 SV=2	E2RJ93|E2RJ93_CANLF	Canis lupus familiaris	38	33
1054	Calpastatin OS=Canis lupus familiaris GN=CAST PE=4 SV=2	F1PX12|F1PX12_CANLF	Canis lupus familiaris	17	29
370	Plastin 3 OS=Canis lupus familiaris GN=PLS3 PE=4 SV=1	F6V234|F6V234_CANLF	Canis lupus familiaris	45	45
351	Poly(rC) binding protein 1 OS=Canis lupus familiaris GN=PCBP1 PE=4 SV=1	J9P7Y9|J9P7Y9_CANLF	Canis lupus familiaris	47	57
20	Uncharacterized protein OS=Canis lupus familiaris PE=4 SV=2	E2RER1|E2RER1_CANLF	Canis lupus familiaris	231	282
1235	Small nuclear ribonucleoprotein-associated protein OS=Canis lupus familiaris GN=SNRPB PE=3 SV=2	E2R1C4|E2R1C4_CANLF	Canis lupus familiaris	14	21
765	Protein S100 OS=Canis lupus familiaris GN=S100A11 PE=3 SV=2	F1PFF2|F1PFF2_CANLF	Canis lupus familiaris	24	20
1055	Myoferlin OS=Canis lupus familiaris GN=MYOF PE=4 SV=1	J9P3K0|J9P3K0_CANLF	Canis lupus familiaris	17	16
315	Ribonucleotide reductase regulatory subunit M2 OS=Canis lupus familiaris GN=RRM2 PE=4 SV=2	E2R7H9|E2R7H9_CANLF	Canis lupus familiaris	51	51
550	UDP-galactose-4-epimerase OS=Canis lupus familiaris GN=GALE PE=3 SV=2	F1PI88|F1PI88_CANLF	Canis lupus familiaris	31	28
372	Adenylosuccinate synthetase isozyme 2 OS=Canis lupus familiaris GN=ADSS PE=3 SV=2	F1Q4F5|F1Q4F5_CANLF	Canis lupus familiaris	45	33
401	Uncharacterized protein OS=Canis lupus familiaris GN=CASP6 PE=3 SV=1	J9NWK8|J9NWK8_CANLF	Canis lupus familiaris	42	29
634	Serine/threonine-protein phosphatase OS=Canis lupus familiaris GN=PPP6C PE=3 SV=1	J9P6W4|J9P6W4_CANLF	Canis lupus familiaris	28	40
857	Translocon-associated protein subunit alpha OS=Canis lupus familiaris OX=9615 GN=SSR1 PE=1 SV=1	SSRA_CANLF (+1)	Canis lupus familiaris	21	22
631	O-linked N-acetylglucosamine (GlcNAc) transferase OS=Canis lupus familiaris GN=OGT PE=4 SV=1	E2QSQ5|E2QSQ5_CANLF	Canis lupus familiaris	28	33
566	Nucleoporin 50 OS=Canis lupus familiaris GN=NUP50 PE=4 SV=1	E2QT37|E2QT37_CANLF	Canis lupus familiaris	30	25
567	Adaptor related protein complex 3 delta 1 subunit OS=Canis lupus familiaris GN=AP3D1 PE=4 SV=2	E2QXV5|E2QXV5_CANLF	Canis lupus familiaris	30	35
865	Eukaryotic translation initiation factor 3 subunit G OS=Canis lupus familiaris GN=EIF3G PE=3 SV=1	E2RGG6|E2RGG6_CANLF	Canis lupus familiaris	21	22
552	Voltage dependent anion channel 3 OS=Canis lupus familiaris GN=VDAC3 PE=4 SV=2	E2RLQ2|E2RLQ2_CANLF (+1)	Canis lupus familiaris	31	35
439	Coiled-coil domain containing 6 OS=Canis lupus familiaris GN=CCDC6 PE=4 SV=2	E2RQX1|E2RQX1_CANLF	Canis lupus familiaris	38	36
1057	Anillin actin binding protein OS=Canis lupus familiaris GN=ANLN PE=4 SV=2	F1PZ90|F1PZ90_CANLF	Canis lupus familiaris	17	9
604	Ancient ubiquitous protein 1 OS=Canis lupus familiaris GN=AUP1 PE=4 SV=1	F6XB90|F6XB90_CANLF	Canis lupus familiaris	29	32
639	RAB11 family interacting protein 1 OS=Canis lupus familiaris GN=RAB11FIP1 PE=4 SV=1	F6XPC2|F6XPC2_CANLF	Canis lupus familiaris	28	25
358	Aconitase 1 OS=Canis lupus familiaris GN=ACO1 PE=3 SV=1	J9P5F3|J9P5F3_CANLF	Canis lupus familiaris	46	29
528	Zw10 kinetochore protein OS=Canis lupus familiaris GN=ZW10 PE=4 SV=1	F6UZG3|F6UZG3_CANLF	Canis lupus familiaris	32	38
611	Proteasome subunit beta type OS=Canis lupus familiaris GN=PSMB3 PE=3 SV=1	E2QX17|E2QX17_CANLF	Canis lupus familiaris	29	22
408	Annexin OS=Canis lupus familiaris GN=ANXA11 PE=3 SV=1	E2QXN8|E2QXN8_CANLF	Canis lupus familiaris	41	36
295	Polyadenylate-binding protein OS=Canis lupus familiaris GN=PABPC4 PE=3 SV=1	E2R9I0|E2R9I0_CANLF	Canis lupus familiaris	54	56
914	DExH-box helicase 9 OS=Canis lupus familiaris GN=DHX9 PE=4 SV=1	E2RNT3|E2RNT3_CANLF	Canis lupus familiaris	20	20
606	Vacuolar protein sorting-associated protein 28 homolog OS=Canis lupus familiaris GN=VPS28 PE=3 SV=1	E2RP16|E2RP16_CANLF	Canis lupus familiaris	29	32
381	Negative elongation factor complex member B OS=Canis lupus familiaris GN=NELFB PE=4 SV=1	E2QX07|E2QX07_CANLF	Canis lupus familiaris	44	41
505	Heterogeneous nuclear ribonucleoprotein R OS=Canis lupus familiaris GN=HNRNPR PE=4 SV=2	E2RE36|E2RE36_CANLF	Canis lupus familiaris	34	38
605	Diaphanous related formin 1 OS=Canis lupus familiaris GN=DIAPH1 PE=4 SV=2	F1PZE5|F1PZE5_CANLF	Canis lupus familiaris	29	29
574	Uncharacterized protein OS=Canis lupus familiaris GN=COPS8 PE=4 SV=1	J9NYE0|J9NYE0_CANLF	Canis lupus familiaris	30	19
392	Insulin-degrading enzyme isoform 15a OS=Canis lupus familiaris GN=IDE PE=2 SV=1	U5XY96|U5XY96_CANLF	Canis lupus familiaris	43	36
720	SRSF protein kinase 1 OS=Canis lupus familiaris GN=SRPK1 PE=4 SV=2	E2RL63|E2RL63_CANLF	Canis lupus familiaris	25	30
761	NADH:ubiquinone oxidoreductase core subunit S3 OS=Canis lupus familiaris GN=NDUFS3 PE=3 SV=1	F1P9Y3|F1P9Y3_CANLF	Canis lupus familiaris	24	24
510	WASH complex subunit 5 OS=Canis lupus familiaris GN=WASHC5 PE=4 SV=2	F1PW21|F1PW21_CANLF	Canis lupus familiaris	33	38
440	Uncharacterized protein OS=Canis lupus familiaris PE=4 SV=2	E2QXD6|E2QXD6_CANLF	Canis lupus familiaris	38	35
630	ARP2 actin related protein 2 homolog OS=Canis lupus familiaris GN=ACTR2 PE=3 SV=2	E2QXY7|E2QXY7_CANLF	Canis lupus familiaris	28	31
447	SPC24, NDC80 kinetochore complex component OS=Canis lupus familiaris GN=SPC24 PE=4 SV=2	E2R9Q9|E2R9Q9_CANLF	Canis lupus familiaris	37	41
628	Eukaryotic translation initiation factor 2B subunit gamma OS=Canis lupus familiaris GN=EIF2B3 PE=4 SV=2	E2RBJ1|E2RBJ1_CANLF	Canis lupus familiaris	28	36
437	General transcription factor IIi OS=Canis lupus familiaris GN=GTF2I PE=3 SV=1	F6Y258|F6Y258_CANLF	Canis lupus familiaris	38	30
958	Uncharacterized protein OS=Canis lupus familiaris GN=SRP19 PE=1 SV=1	J9PAS6|J9PAS6_CANLF	Canis lupus familiaris	19	19
959	Eukaryotic translation initiation factor 3 subunit K OS=Canis lupus familiaris GN=EIF3K PE=3 SV=1	E2R4Y6|E2R4Y6_CANLF	Canis lupus familiaris	19	22
1225	Ribosome assembly factor mrt4 OS=Canis lupus familiaris GN=MRTO4 PE=3 SV=1	E2RG17|E2RG17_CANLF	Canis lupus familiaris	14	15
599	Exocyst complex component 7 OS=Canis lupus familiaris GN=EXOC7 PE=4 SV=1	E2RK45|E2RK45_CANLF	Canis lupus familiaris	29	34
480	Peroxisomal biogenesis factor 19 OS=Canis lupus familiaris GN=PEX19 PE=4 SV=1	E2RNC4|E2RNC4_CANLF	Canis lupus familiaris	35	45
867	NUFIP2, FMR1 interacting protein 2 OS=Canis lupus familiaris GN=NUFIP2 PE=4 SV=2	F1PLD7|F1PLD7_CANLF	Canis lupus familiaris	21	24
632	Exocyst complex component 4 OS=Canis lupus familiaris GN=EXOC4 PE=4 SV=2	F1PMM8|F1PMM8_CANLF	Canis lupus familiaris	28	32
721	Solute carrier family 2 member 1 OS=Canis lupus familiaris GN=SLC2A1 PE=3 SV=2	F1PWN2|F1PWN2_CANLF	Canis lupus familiaris	25	28
474	Squamous cell carcinoma antigen recognized by T-cells 3 OS=Canis lupus familiaris GN=SART3 PE=4 SV=2	E2QXZ2|E2QXZ2_CANLF	Canis lupus familiaris	35	30
660	NADH:ubiquinone oxidoreductase core subunit S1 OS=Canis lupus familiaris GN=NDUFS1 PE=3 SV=1	E2R4F8|E2R4F8_CANLF (+1)	Canis lupus familiaris	27	29
623	Echinoderm microtubule associated protein like 4 OS=Canis lupus familiaris GN=EML4 PE=4 SV=2	F1PY01|F1PY01_CANLF	Canis lupus familiaris	28	19
1060	Uncharacterized protein OS=Canis lupus familiaris GN=DKC1 PE=4 SV=1	F6XRK3|F6XRK3_CANLF	Canis lupus familiaris	17	20
666	Adaptor related protein complex 1 mu 1 subunit OS=Canis lupus familiaris GN=AP1M1 PE=3 SV=1	J9P1I0|J9P1I0_CANLF	Canis lupus familiaris	27	29
642	Uncharacterized protein OS=Canis lupus familiaris GN=ATP6V1E1 PE=3 SV=1	E2R1R4|E2R1R4_CANLF	Canis lupus familiaris	28	28
541	Heat shock protein family A (Hsp70) member 14 OS=Canis lupus familiaris GN=HSPA14 PE=3 SV=2	E2RHI0|E2RHI0_CANLF	Canis lupus familiaris	31	43
689	Arp2/3 complex 34 kDa subunit OS=Canis lupus familiaris PE=3 SV=2	F1PAG6|F1PAG6_CANLF	Canis lupus familiaris	26	22
511	Apolipoprotein B receptor OS=Canis lupus familiaris GN=APOBR PE=4 SV=1	J9P5P9|J9P5P9_CANLF	Canis lupus familiaris	33	26
996	Ribosomal protein L10 like OS=Canis lupus familiaris GN=RPL10L PE=4 SV=1	J9PBD3|J9PBD3_CANLF	Canis lupus familiaris	18	33
464	Uncharacterized protein OS=Canis lupus familiaris GN=FAM21C PE=4 SV=2	E2RMY7|E2RMY7_CANLF	Canis lupus familiaris	36	48
940	DNA-directed RNA polymerase subunit beta OS=Canis lupus familiaris GN=POLR2B PE=3 SV=2	E2RNN5|E2RNN5_CANLF	Canis lupus familiaris	19	32
635	Serine palmitoyltransferase long chain base subunit 2 OS=Canis lupus familiaris GN=SPTLC2 PE=3 SV=2	E2RSR1|E2RSR1_CANLF	Canis lupus familiaris	28	28
786	MHC class I DLA-12 OS=Canis lupus familiaris PE=3 SV=1	O46880|O46880_CANLF	Canis lupus familiaris	23	23
686	3'-phosphoadenosine 5'-phosphosulfate synthase 2 OS=Canis lupus familiaris GN=PAPSS2 PE=3 SV=1	E2R1E3|E2R1E3_CANLF	Canis lupus familiaris	26	35
1007	Proteasome subunit alpha type OS=Canis lupus familiaris GN=PSMA3 PE=3 SV=1	E2RKR4|E2RKR4_CANLF	Canis lupus familiaris	18	22
477	Endoplasmic reticulum oxidoreductase 1 alpha OS=Canis lupus familiaris GN=ERO1A PE=4 SV=1	E2RNW5|E2RNW5_CANLF	Canis lupus familiaris	35	27
820	Microtubule-associated protein OS=Canis lupus familiaris GN=MAP4 PE=4 SV=2	F1PCZ5|F1PCZ5_CANLF	Canis lupus familiaris	22	22
653	Pyrophosphatase (inorganic) 1 OS=Canis lupus familiaris GN=PPA1 PE=4 SV=2	F1PIJ6|F1PIJ6_CANLF	Canis lupus familiaris	27	30
476	G1 to S phase transition 1 OS=Canis lupus familiaris GN=GSPT1 PE=4 SV=2	F1PM36|F1PM36_CANLF	Canis lupus familiaris	35	34
636	Vasodilator-stimulated phosphoprotein OS=Canis lupus familiaris GN=VASP PE=3 SV=1	F1PRR4|F1PRR4_CANLF	Canis lupus familiaris	28	28
1008	Ras-related protein Rab-5C OS=Canis lupus familiaris OX=9615 GN=RAB5C PE=2 SV=1	RAB5C_CANLF	Canis lupus familiaris	18	21
960	ATP synthase subunit gamma OS=Canis lupus familiaris PE=2 SV=1	A0A1B1X461|A0A1B1X461_CANLF	Canis lupus familiaris	19	20
722	UPF1, RNA helicase and ATPase OS=Canis lupus familiaris GN=UPF1 PE=4 SV=2	E2RL81|E2RL81_CANLF	Canis lupus familiaris	25	21
792	Nudix hydrolase 5 OS=Canis lupus familiaris GN=NUDT5 PE=3 SV=1	J9NXJ1|J9NXJ1_CANLF	Canis lupus familiaris	23	20
788	Uncharacterized protein OS=Canis lupus familiaris PE=4 SV=2	E2RPW4|E2RPW4_CANLF (+1)	Canis lupus familiaris	23	18
662	DEAD-box helicase 19A OS=Canis lupus familiaris GN=DDX19A PE=4 SV=1	E2RR50|E2RR50_CANLF	Canis lupus familiaris	27	27
949	Nuclear pore complex protein Nup93 OS=Canis lupus familiaris GN=NUP93 PE=3 SV=2	E2RSV7|E2RSV7_CANLF	Canis lupus familiaris	19	28
748	Eukaryotic translation initiation factor 2B subunit delta OS=Canis lupus familiaris GN=EIF2B4 PE=3 SV=2	F1PAD0|F1PAD0_CANLF	Canis lupus familiaris	24	30
906	Dedicator of cytokinesis 5 OS=Canis lupus familiaris GN=DOCK5 PE=3 SV=2	F1PSR2|F1PSR2_CANLF	Canis lupus familiaris	20	25
854	Ferritin heavy chain OS=Canis lupus familiaris OX=9615 GN=FTH1 PE=2 SV=3	FRIH_CANLF	Canis lupus familiaris	21	24
549	Ribosomal protein L35 OS=Canis lupus familiaris GN=RPL35 PE=3 SV=2	E2RPE5|E2RPE5_CANLF	Canis lupus familiaris	31	31
727	Uncharacterized protein OS=Canis lupus familiaris GN=LSM4 PE=4 SV=2	F1PDH7|F1PDH7_CANLF	Canis lupus familiaris	25	24
492	Ubiquitin thioesterase OS=Canis lupus familiaris GN=OTUB1 PE=3 SV=2	F1PIA2|F1PIA2_CANLF	Canis lupus familiaris	34	44
618	Sorting nexin 4 OS=Canis lupus familiaris GN=SNX4 PE=4 SV=2	F1PPA2|F1PPA2_CANLF	Canis lupus familiaris	28	53
1112	Ornithine aminotransferase OS=Canis lupus familiaris GN=OAT PE=3 SV=1	F1Q2A2|F1Q2A2_CANLF	Canis lupus familiaris	16	20
431	Phospholipase A2 OS=Canis lupus familiaris GN=PLA2G4A PE=4 SV=1	F6UQ33|F6UQ33_CANLF	Canis lupus familiaris	39	28
1702	Collagen alpha-1(XVII) chain OS=Canis lupus familiaris OX=9615 GN=COL17A1 PE=2 SV=2	COHA1_CANLF	Canis lupus familiaris	9	20
654	ER lipid raft associated 2 OS=Canis lupus familiaris GN=ERLIN2 PE=4 SV=1	E2QY23|E2QY23_CANLF	Canis lupus familiaris	27	22
750	AFG3 like matrix AAA peptidase subunit 2 OS=Canis lupus familiaris GN=AFG3L2 PE=3 SV=2	E2QYF3|E2QYF3_CANLF	Canis lupus familiaris	24	21
764	Proteasome endopeptidase complex OS=Canis lupus familiaris GN=PSMA5 PE=3 SV=2	E2R4H4|E2R4H4_CANLF	Canis lupus familiaris	24	21
952	Prefoldin subunit 5 OS=Canis lupus familiaris GN=PFDN5 PE=3 SV=1	E2RC92|E2RC92_CANLF	Canis lupus familiaris	19	21
829	Mitochondrial ribosomal protein S25 OS=Canis lupus familiaris GN=MRPS25 PE=4 SV=1	J9NYF3|J9NYF3_CANLF	Canis lupus familiaris	22	23
508	Histidyl-tRNA synthetase OS=Canis lupus familiaris GN=HARS PE=3 SV=1	E2QZ69|E2QZ69_CANLF	Canis lupus familiaris	33	29
287	AP complex subunit beta OS=Canis lupus familiaris GN=AP2B1 PE=3 SV=2	E2RIV1|E2RIV1_CANLF	Canis lupus familiaris	55	59
1230	Mitochondrial ribosomal protein S23 OS=Canis lupus familiaris GN=MRPS23 PE=4 SV=2	E2RKE5|E2RKE5_CANLF	Canis lupus familiaris	14	18
655	Ribosomal RNA processing 12 homolog OS=Canis lupus familiaris GN=RRP12 PE=4 SV=1	E2RT79|E2RT79_CANLF	Canis lupus familiaris	27	23
598	Transferrin receptor protein 1 OS=Canis lupus familiaris GN=TFRC PE=2 SV=1	F1PEN6|F1PEN6_CANLF	Canis lupus familiaris	29	31
1699	Rac GTPase activating protein 1 OS=Canis lupus familiaris GN=RACGAP1 PE=4 SV=1	J9NSX3|J9NSX3_CANLF	Canis lupus familiaris	9	26
507	KIF1 binding protein OS=Canis lupus familiaris GN=KIF1BP PE=4 SV=1	E2QTI7|E2QTI7_CANLF	Canis lupus familiaris	33	35
547	Uncharacterized protein OS=Canis lupus familiaris GN=PSMD9 PE=4 SV=2	E2R0R1|E2R0R1_CANLF	Canis lupus familiaris	31	31
816	Squalene epoxidase OS=Canis lupus familiaris GN=SQLE PE=4 SV=1	E2RHB9|E2RHB9_CANLF	Canis lupus familiaris	22	28
475	Uncharacterized protein OS=Canis lupus familiaris GN=EXOC3 PE=4 SV=2	F1PX56|F1PX56_CANLF	Canis lupus familiaris	35	33
535	Ferritin light chain OS=Canis lupus familiaris OX=9615 GN=FTL PE=2 SV=3	FRIL_CANLF (+1)	Canis lupus familiaris	32	19
493	Insulin like growth factor 2 mRNA binding protein 3 OS=Canis lupus familiaris GN=IGF2BP3 PE=4 SV=1	J9P8W9|J9P8W9_CANLF	Canis lupus familiaris	34	30
656	Mitochondrial ribosomal protein L24 OS=Canis lupus familiaris GN=MRPL24 PE=3 SV=1	E2QS97|E2QS97_CANLF	Canis lupus familiaris	27	24
668	Proteasome 26S subunit, non-ATPase 8 OS=Canis lupus familiaris GN=PSMD8 PE=4 SV=2	E2QY43|E2QY43_CANLF	Canis lupus familiaris	27	17
862	U2 snRNP auxiliary factor large subunit OS=Canis lupus familiaris GN=U2AF2 PE=3 SV=2	E2R0G3|E2R0G3_CANLF	Canis lupus familiaris	21	19
2289	Inositol 1,4,5-trisphosphate receptor type 3 OS=Canis lupus familiaris GN=ITPR3 PE=4 SV=2	E2RMC0|E2RMC0_CANLF	Canis lupus familiaris	5	6
546	ATP binding cassette subfamily D member 3 OS=Canis lupus familiaris GN=ABCD3 PE=4 SV=2	F1P843|F1P843_CANLF (+1)	Canis lupus familiaris	31	22
692	Mitochondrial ribosomal protein S10 OS=Canis lupus familiaris GN=MRPS10 PE=4 SV=2	F1PBB7|F1PBB7_CANLF	Canis lupus familiaris	26	24
1048	La ribonucleoprotein domain family member 1 OS=Canis lupus familiaris GN=LARP1 PE=4 SV=2	F1PHT0|F1PHT0_CANLF	Canis lupus familiaris	17	14
826	WD repeat domain 26 OS=Canis lupus familiaris GN=WDR26 PE=4 SV=2	F1PIR1|F1PIR1_CANLF	Canis lupus familiaris	22	28
911	Mitochondrial ribosomal protein L19 OS=Canis lupus familiaris GN=MRPL19 PE=4 SV=2	E2R077|E2R077_CANLF	Canis lupus familiaris	20	24
1010	Uncharacterized protein OS=Canis lupus familiaris GN=LOC102152612 PE=4 SV=1	E2R297|E2R297_CANLF	Canis lupus familiaris	18	22
1005	Galectin 3 binding protein OS=Canis lupus familiaris GN=LGALS3BP PE=4 SV=1	E2RKQ6|E2RKQ6_CANLF	Canis lupus familiaris	18	20
693	Rab GDP dissociation inhibitor OS=Canis lupus familiaris GN=GDI2 PE=3 SV=1	F1P8L7|F1P8L7_CANLF	Canis lupus familiaris	26	13
491	Guanine monophosphate synthase OS=Canis lupus familiaris GN=GMPS PE=4 SV=2	F1P9U2|F1P9U2_CANLF	Canis lupus familiaris	34	38
694	Thioredoxin domain containing 5 OS=Canis lupus familiaris GN=TXNDC5 PE=3 SV=2	F1PHP1|F1PHP1_CANLF	Canis lupus familiaris	26	20
825	40S ribosomal protein S27 OS=Canis lupus familiaris GN=LOC102157175 PE=3 SV=1	J9NTI9|J9NTI9_CANLF	Canis lupus familiaris	22	31
621	Exocyst complex component 1 OS=Canis lupus familiaris GN=EXOC1 PE=4 SV=1	J9P1R6|J9P1R6_CANLF	Canis lupus familiaris	28	24
713	Proteasome assembly chaperone 3 OS=Canis lupus familiaris GN=PSMG3 PE=4 SV=1	E2R3R0|E2R3R0_CANLF	Canis lupus familiaris	25	30
866	Mitochondrial ribosomal protein S34 OS=Canis lupus familiaris GN=MRPS34 PE=4 SV=2	E2R798|E2R798_CANLF	Canis lupus familiaris	21	24
916	Ly1 antibody reactive OS=Canis lupus familiaris GN=LYAR PE=4 SV=2	E2RHX1|E2RHX1_CANLF	Canis lupus familiaris	20	17
593	Serine hydroxymethyltransferase OS=Canis lupus familiaris GN=SHMT1 PE=3 SV=2	E2RIV3|E2RIV3_CANLF	Canis lupus familiaris	29	13
542	Nuclear autoantigenic sperm protein OS=Canis lupus familiaris GN=NASP PE=4 SV=1	E2RN30|E2RN30_CANLF	Canis lupus familiaris	31	31
597	N(alpha)-acetyltransferase 15, NatA auxiliary subunit OS=Canis lupus familiaris GN=NAA15 PE=4 SV=2	F1PFN4|F1PFN4_CANLF	Canis lupus familiaris	29	22
512	Uncharacterized protein OS=Canis lupus familiaris GN=CPOX PE=4 SV=2	F1PW12|F1PW12_CANLF	Canis lupus familiaris	33	29
757	Partner of NOB1 homolog OS=Canis lupus familiaris GN=PNO1 PE=4 SV=2	F1PZ71|F1PZ71_CANLF	Canis lupus familiaris	24	31
1109	Metadherin OS=Canis lupus familiaris GN=MTDH PE=4 SV=1	J9P530|J9P530_CANLF	Canis lupus familiaris	16	17
950	60S ribosomal protein L32 OS=Canis lupus familiaris OX=9615 GN=RPL32 PE=1 SV=1	RL32_CANLF	Canis lupus familiaris	19	28
1114	RAB5B, member RAS oncogene family OS=Canis lupus familiaris GN=RAB5B PE=4 SV=1	E2QW69|E2QW69_CANLF	Canis lupus familiaris	16	14
594	Ribosomal protein L28 OS=Canis lupus familiaris GN=RPL28 PE=4 SV=1	E2R0A6|E2R0A6_CANLF	Canis lupus familiaris	29	32
806	Succinate dehydrogenase [ubiquinone] flavoprotein subunit, mitochondrial OS=Canis lupus familiaris GN=SDHA PE=3 SV=2	F1Q1X9|F1Q1X9_CANLF	Canis lupus familiaris	22	39
498	Acidic nuclear phosphoprotein 32 family member E OS=Canis lupus familiaris GN=ANP32E PE=4 SV=1	J9NWW4|J9NWW4_CANLF	Canis lupus familiaris	34	41
461	Cystatin B OS=Canis lupus familiaris GN=CSTB PE=4 SV=2	F1PS73|F1PS73_CANLF	Canis lupus familiaris	37	26
584	Nicotinamide phosphoribosyltransferase OS=Canis lupus familiaris GN=NAMPT PE=4 SV=1	F1P6K2|F1P6K2_CANLF (+1)	Canis lupus familiaris	29	32
1470	Sorting nexin 2 OS=Canis lupus familiaris GN=SNX2 PE=4 SV=2	F1PMB5|F1PMB5_CANLF	Canis lupus familiaris	11	17
709	Succinate--CoA ligase [ADP-forming] subunit beta, mitochondrial OS=Canis lupus familiaris GN=SUCLA2 PE=3 SV=2	F1PPC7|F1PPC7_CANLF	Canis lupus familiaris	25	38
777	Dedicator of cytokinesis 7 OS=Canis lupus familiaris GN=DOCK7 PE=3 SV=2	F1PPR3|F1PPR3_CANLF	Canis lupus familiaris	23	36
448	Treacle OS=Canis lupus familiaris GN=tcof1 PE=2 SV=1	Q95KU4|Q95KU4_CANLF	Canis lupus familiaris	37	19
637	Pyrroline-5-carboxylate reductase OS=Canis lupus familiaris GN=PYCR2 PE=3 SV=1	E2R5K3|E2R5K3_CANLF	Canis lupus familiaris	28	29
760	Protein phosphatase 1 regulatory inhibitor subunit 11 OS=Canis lupus familiaris GN=PPP1R11 PE=4 SV=1	E2RAW7|E2RAW7_CANLF	Canis lupus familiaris	24	27
616	Protein phosphatase 4 regulatory subunit 3A OS=Canis lupus familiaris GN=PPP4R3A PE=4 SV=2	F1PKZ5|F1PKZ5_CANLF	Canis lupus familiaris	28	35
1056	Uncharacterized protein OS=Canis lupus familiaris GN=TMPO PE=4 SV=1	E2R4J2|E2R4J2_CANLF	Canis lupus familiaris	17	14
610	Heterogeneous nuclear ribonucleoprotein H1 OS=Canis lupus familiaris GN=HNRNPH1 PE=4 SV=2	E2R8D6|E2R8D6_CANLF	Canis lupus familiaris	29	34
1468	GrpE protein homolog OS=Canis lupus familiaris GN=GRPEL1 PE=3 SV=2	E2RAZ6|E2RAZ6_CANLF	Canis lupus familiaris	11	19
787	Fatty acid amide hydrolase OS=Canis lupus familiaris GN=FAAH PE=4 SV=2	E2RR30|E2RR30_CANLF	Canis lupus familiaris	23	16
1001	Farnesyl diphosphate synthase OS=Canis lupus familiaris GN=FDPS PE=3 SV=2	F1P926|F1P926_CANLF	Canis lupus familiaris	18	18
1823	Nucleoporin 160 OS=Canis lupus familiaris GN=NUP160 PE=4 SV=2	F1PAZ3|F1PAZ3_CANLF	Canis lupus familiaris	8	12
568	ZPR1 zinc finger OS=Canis lupus familiaris GN=ZPR1 PE=4 SV=2	F1PB28|F1PB28_CANLF	Canis lupus familiaris	30	30
858	Sorting nexin OS=Canis lupus familiaris GN=SNX6 PE=3 SV=2	F1PFD0|F1PFD0_CANLF	Canis lupus familiaris	21	28
756	Dolichyl-phosphate mannosyltransferase subunit 1, catalytic OS=Canis lupus familiaris GN=DPM1 PE=4 SV=1	J9NZX5|J9NZX5_CANLF	Canis lupus familiaris	24	24
614	PPFIA binding protein 1 OS=Canis lupus familiaris GN=PPFIBP1 PE=4 SV=1	J9P2E5|J9P2E5_CANLF	Canis lupus familiaris	28	45
953	Elongin C OS=Canis lupus familiaris GN=ELOC PE=3 SV=1	J9P2H3|J9P2H3_CANLF	Canis lupus familiaris	19	34
1171	Mitochondrial ribosomal protein L41 OS=Canis lupus familiaris GN=MRPL41 PE=4 SV=1	E2R2N8|E2R2N8_CANLF	Canis lupus familiaris	15	12
675	Acetylserotonin O-methyltransferase like OS=Canis lupus familiaris GN=ASMTL PE=4 SV=2	F1PKN7|F1PKN7_CANLF	Canis lupus familiaris	26	54
564	Dipeptidyl peptidase 3 OS=Canis lupus familiaris GN=DPP3 PE=3 SV=1	F1PP87|F1PP87_CANLF (+1)	Canis lupus familiaris	30	23
138	Myosin heavy chain 10 OS=Canis lupus familiaris GN=MYH10 PE=3 SV=2	F1PVV7|F1PVV7_CANLF	Canis lupus familiaris	92	151
1701	Uncharacterized protein OS=Canis lupus familiaris GN=UBE2S PE=3 SV=1	J9PAH6|J9PAH6_CANLF	Canis lupus familiaris	9	16
716	ADP ribosylation factor interacting protein 1 OS=Canis lupus familiaris GN=ARFIP1 PE=4 SV=2	E2R057|E2R057_CANLF	Canis lupus familiaris	25	31
2460	Uncharacterized protein OS=Canis lupus familiaris GN=RBMX PE=4 SV=2	E2R068|E2R068_CANLF	Canis lupus familiaris	4	7
652	Transportin 3 OS=Canis lupus familiaris GN=TNPO3 PE=4 SV=2	E2REK5|E2REK5_CANLF	Canis lupus familiaris	27	28
681	ADP ribosylation factor like GTPase 1 OS=Canis lupus familiaris GN=ARL1 PE=3 SV=2	E2RG67|E2RG67_CANLF	Canis lupus familiaris	26	26
863	ATPase H+ transporting V1 subunit H OS=Canis lupus familiaris GN=ATP6V1H PE=4 SV=1	E2RHZ8|E2RHZ8_CANLF	Canis lupus familiaris	21	39
868	Uncharacterized protein OS=Canis lupus familiaris GN=HYPK PE=4 SV=2	E2RMS5|E2RMS5_CANLF	Canis lupus familiaris	21	16
527	Adenosine kinase OS=Canis lupus familiaris GN=ADK PE=4 SV=2	F1PJV5|F1PJV5_CANLF	Canis lupus familiaris	32	28
830	Junction plakoglobin OS=Canis lupus familiaris GN=JUP PE=4 SV=1	A0A140T8E6|A0A140T8E6_CANLF	Canis lupus familiaris	22	25
679	Cystathionine beta-synthase OS=Canis lupus familiaris GN=CBS PE=3 SV=2	E2QXN9|E2QXN9_CANLF	Canis lupus familiaris	26	26
1703	Capping actin protein, gelsolin like OS=Canis lupus familiaris GN=CAPG PE=4 SV=2	E2R413|E2R413_CANLF	Canis lupus familiaris	9	8
526	TOR signaling pathway regulator OS=Canis lupus familiaris GN=TIPRL PE=4 SV=1	E2RJV3|E2RJV3_CANLF	Canis lupus familiaris	32	37
824	Calcineurin like EF-hand protein 1 OS=Canis lupus familiaris GN=CHP1 PE=4 SV=1	E2RPH3|E2RPH3_CANLF	Canis lupus familiaris	22	21
732	Uncharacterized protein OS=Canis lupus familiaris PE=3 SV=2	F1PD65|F1PD65_CANLF	Canis lupus familiaris	25	8
817	Tripartite motif containing 28 OS=Canis lupus familiaris GN=TRIM28 PE=4 SV=2	F1PJT2|F1PJT2_CANLF	Canis lupus familiaris	22	15
1102	Uncharacterized protein OS=Canis lupus familiaris PE=4 SV=2	F1Q3E5|F1Q3E5_CANLF	Canis lupus familiaris	16	18
741	Transforming growth factor beta regulator 4 OS=Canis lupus familiaris GN=TBRG4 PE=4 SV=2	H9GW76|H9GW76_CANLF	Canis lupus familiaris	24	37
1296	Proteasome subunit beta type OS=Canis lupus familiaris GN=PSMB2 PE=3 SV=1	E2QW34|E2QW34_CANLF	Canis lupus familiaris	13	6
723	RAB3 GTPase activating protein catalytic subunit 1 OS=Canis lupus familiaris GN=RAB3GAP1 PE=4 SV=2	E2RK37|E2RK37_CANLF	Canis lupus familiaris	25	32
1107	NADH:ubiquinone oxidoreductase subunit A13 OS=Canis lupus familiaris GN=NDUFA13 PE=4 SV=1	F1P909|F1P909_CANLF	Canis lupus familiaris	16	20
673	Calponin OS=Canis lupus familiaris GN=CNN3 PE=3 SV=1	F1P9W2|F1P9W2_CANLF	Canis lupus familiaris	26	48
585	Signal recognition particle receptor subunit alpha OS=Canis lupus familiaris OX=9615 GN=SRPRA PE=2 SV=2	SRPRA_CANLF	Canis lupus familiaris	29	24
818	Tropomodulin 3 OS=Canis lupus familiaris GN=TMOD3 PE=4 SV=1	E2QWL1|E2QWL1_CANLF	Canis lupus familiaris	22	19
905	Cullin 1 OS=Canis lupus familiaris GN=CUL1 PE=3 SV=2	E2R1V2|E2R1V2_CANLF	Canis lupus familiaris	20	18
531	Uncharacterized protein OS=Canis lupus familiaris GN=NFS1 PE=3 SV=2	F1PAY2|F1PAY2_CANLF	Canis lupus familiaris	32	29
957	Uncharacterized protein OS=Canis lupus familiaris PE=4 SV=2	F1PQG3|F1PQG3_CANLF	Canis lupus familiaris	19	20
595	Malignant T-cell-amplified sequence OS=Canis lupus familiaris GN=MCTS1 PE=3 SV=1	F6UN31|F6UN31_CANLF	Canis lupus familiaris	29	32
1020	Myosin IC OS=Canis lupus familiaris GN=MYO1C PE=3 SV=1	J9NUL0|J9NUL0_CANLF	Canis lupus familiaris	17	45
784	SRA stem-loop interacting RNA binding protein OS=Canis lupus familiaris GN=SLIRP PE=4 SV=1	E2RSQ3|E2RSQ3_CANLF	Canis lupus familiaris	23	24
1229	FACT complex subunit SSRP1 OS=Canis lupus familiaris GN=SSRP1 PE=3 SV=2	F1Q2J2|F1Q2J2_CANLF	Canis lupus familiaris	14	16
1165	Sperm associated antigen 9 OS=Canis lupus familiaris GN=SPAG9 PE=4 SV=1	J9P381|J9P381_CANLF	Canis lupus familiaris	15	28
674	Eukaryotic translation initiation factor 2-alpha kinase 2 OS=Canis lupus familiaris GN=EIF2AK2 PE=2 SV=1	Q2KM13|Q2KM13_CANLF	Canis lupus familiaris	26	33
589	Signal peptidase complex subunit 2 OS=Canis lupus familiaris OX=9615 GN=SPCS2 PE=1 SV=1	SPCS2_CANLF	Canis lupus familiaris	29	29
907	Sodium/potassium-transporting ATPase subunit beta-1 OS=Canis lupus familiaris OX=9615 GN=ATP1B1 PE=1 SV=1	AT1B1_CANLF	Canis lupus familiaris	20	20
743	Pyruvate dehydrogenase kinase 3 OS=Canis lupus familiaris GN=PDK3 PE=4 SV=1	E2RFY4|E2RFY4_CANLF	Canis lupus familiaris	24	36
515	Sec23 homolog B, coat complex II component OS=Canis lupus familiaris GN=SEC23B PE=4 SV=1	E2RH29|E2RH29_CANLF	Canis lupus familiaris	33	46
683	Ski2 like RNA helicase OS=Canis lupus familiaris GN=SKIV2L PE=4 SV=1	E2RSD6|E2RSD6_CANLF	Canis lupus familiaris	26	18
596	Integrin beta OS=Canis lupus familiaris GN=ITGB1 PE=3 SV=2	E2RT60|E2RT60_CANLF	Canis lupus familiaris	29	16
702	Glutaredoxin 3 OS=Canis lupus familiaris GN=GLRX3 PE=4 SV=2	F1PFB3|F1PFB3_CANLF	Canis lupus familiaris	25	37
625	Coactivator associated arginine methyltransferase 1 OS=Canis lupus familiaris GN=CARM1 PE=3 SV=2	F1PKV2|F1PKV2_CANLF	Canis lupus familiaris	28	45
717	Haloacid dehalogenase like hydrolase domain containing 5 OS=Canis lupus familiaris GN=HDHD5 PE=4 SV=1	F1Q482|F1Q482_CANLF	Canis lupus familiaris	25	22
479	HDGF like 2 OS=Canis lupus familiaris GN=HDGFL2 PE=4 SV=2	F1Q4K4|F1Q4K4_CANLF	Canis lupus familiaris	35	27
600	GTP-binding nuclear protein Ran OS=Canis lupus familiaris OX=9615 GN=RAN PE=1 SV=3	RAN_CANLF	Canis lupus familiaris	29	28
789	Keratin 5 OS=Canis lupus familiaris GN=KRT5 PE=3 SV=2	E2R8Z5|E2R8Z5_CANLF	Canis lupus familiaris	23	43
657	Na(+)/H(+) exchange regulatory cofactor NHE-RF OS=Canis lupus familiaris GN=SLC9A3R1 PE=4 SV=2	E2RGF3|E2RGF3_CANLF	Canis lupus familiaris	27	25
908	Eukaryotic translation initiation factor 3 subunit F OS=Canis lupus familiaris GN=EIF3F PE=3 SV=2	F1PU02|F1PU02_CANLF	Canis lupus familiaris	20	17
715	Acyl-CoA dehydrogenase family member 9 OS=Canis lupus familiaris GN=ACAD9 PE=3 SV=2	F1PV09|F1PV09_CANLF	Canis lupus familiaris	25	18
785	DnaJ homolog subfamily B member 11 OS=Canis lupus familiaris GN=DNAJB11 PE=4 SV=2	F1PXX5|F1PXX5_CANLF	Canis lupus familiaris	23	22
1170	Glucosidase II alpha subunit OS=Canis lupus familiaris GN=GANAB PE=3 SV=2	F1Q4J0|F1Q4J0_CANLF	Canis lupus familiaris	15	11
855	Striatin 3 OS=Canis lupus familiaris GN=STRN3 PE=4 SV=1	J9P4U1|J9P4U1_CANLF	Canis lupus familiaris	21	12
69	Peptidyl-prolyl cis-trans isomerase OS=Canis lupus familiaris GN=PPIA PE=3 SV=1	J9NV93|J9NV93_CANLF	Canis lupus familiaris	129	130
1299	DNA-directed RNA polymerase subunit OS=Canis lupus familiaris GN=POLR1A PE=3 SV=2	E2R0G4|E2R0G4_CANLF	Canis lupus familiaris	13	9
827	RNA binding motif protein 39 OS=Canis lupus familiaris GN=RBM39 PE=4 SV=1	E2R4L0|E2R4L0_CANLF	Canis lupus familiaris	22	21
807	Protein transport protein Sec61 subunit alpha isoform 1 OS=Canis lupus familiaris GN=SEC61A1 PE=3 SV=2	F1PNM2|F1PNM2_CANLF	Canis lupus familiaris	22	31
2290	Nucleoporin 107 OS=Canis lupus familiaris GN=NUP107 PE=4 SV=1	F6V153|F6V153_CANLF	Canis lupus familiaris	5	12
540	Gamma-tubulin complex component OS=Canis lupus familiaris GN=TUBGCP2 PE=3 SV=1	J9P5U2|J9P5U2_CANLF	Canis lupus familiaris	31	28
3759	Actin, alpha, cardiac muscle 1 OS=Canis lupus familiaris GN=ACTC1 PE=3 SV=1	F2Z4N7|F2Z4N7_CANLF	Canis lupus familiaris	0	168
2122	HEAT repeat containing 1 OS=Canis lupus familiaris GN=HEATR1 PE=4 SV=1	E2R476|E2R476_CANLF	Canis lupus familiaris	6	6
946	LLGL2, scribble cell polarity complex component OS=Canis lupus familiaris GN=LLGL2 PE=4 SV=2	E2RM32|E2RM32_CANLF	Canis lupus familiaris	19	24
861	Mitochondrial ribosomal protein L4 OS=Canis lupus familiaris GN=MRPL4 PE=3 SV=2	F1PB94|F1PB94_CANLF	Canis lupus familiaris	21	23
586	Mitogen-activated protein kinase kinase 1 OS=Canis lupus familiaris GN=MAP2K1 PE=3 SV=2	F1PJI7|F1PJI7_CANLF (+2)	Canis lupus familiaris	29	22
991	Sideroflexin OS=Canis lupus familiaris GN=SFXN2 PE=3 SV=2	F1PU56|F1PU56_CANLF	Canis lupus familiaris	18	30
793	Proteasome endopeptidase complex OS=Canis lupus familiaris GN=PSMA7 PE=3 SV=2	F1PUB5|F1PUB5_CANLF	Canis lupus familiaris	23	19
1154	Eukaryotic translation initiation factor 2 subunit beta OS=Canis lupus familiaris GN=EIF2S2 PE=4 SV=2	F1PZ47|F1PZ47_CANLF	Canis lupus familiaris	15	18
591	Aminopeptidase OS=Canis lupus familiaris GN=NPEPPS PE=3 SV=2	F1P7M0|F1P7M0_CANLF	Canis lupus familiaris	29	13
1578	DNA helicase OS=Canis lupus familiaris GN=MCM2 PE=3 SV=2	F1PR47|F1PR47_CANLF	Canis lupus familiaris	10	9
525	Neural precursor cell expressed, developmentally down-regulated 4-like, E3 ubiquitin protein ligase OS=Canis lupus familiaris GN=NEDD4L PE=4 SV=2	F1PV82|F1PV82_CANLF	Canis lupus familiaris	32	26
828	Density-regulated protein OS=Canis lupus familiaris GN=DENR PE=3 SV=1	J9NSD0|J9NSD0_CANLF	Canis lupus familiaris	22	29
781	Uncharacterized protein OS=Canis lupus familiaris GN=RPS23 PE=3 SV=1	J9NZX6|J9NZX6_CANLF	Canis lupus familiaris	23	27
938	Signal peptidase complex catalytic subunit SEC11A OS=Canis lupus familiaris OX=9615 GN=SEC11A PE=1 SV=1	SC11A_CANLF	Canis lupus familiaris	19	22
808	Testin OS=Canis lupus familiaris GN=TES PE=4 SV=1	E2RDJ9|E2RDJ9_CANLF	Canis lupus familiaris	22	18
627	LRR binding FLII interacting protein 2 OS=Canis lupus familiaris GN=LRRFIP2 PE=4 SV=2	E2RHP7|E2RHP7_CANLF	Canis lupus familiaris	28	24
581	Protein kinase cAMP-dependent type II regulatory subunit alpha OS=Canis lupus familiaris GN=PRKAR2A PE=4 SV=2	E2RRD1|E2RRD1_CANLF	Canis lupus familiaris	29	19
1029	Tight junction protein ZO-2 OS=Canis lupus familiaris OX=9615 GN=TJP2 PE=1 SV=1	ZO2_CANLF	Canis lupus familiaris	17	22
289	Uncharacterized protein OS=Canis lupus familiaris GN=EEF1B2 PE=4 SV=1	J9NT16|J9NT16_CANLF	Canis lupus familiaris	55	41
839	Protein phosphatase 6 regulatory subunit 3 OS=Canis lupus familiaris GN=PPP6R3 PE=4 SV=1	E2R1Z7|E2R1Z7_CANLF	Canis lupus familiaris	21	32
864	Metastasis associated 1 family member 2 OS=Canis lupus familiaris GN=MTA2 PE=4 SV=1	E2R655|E2R655_CANLF	Canis lupus familiaris	21	11
892	Sequestosome 1 OS=Canis lupus familiaris GN=SQSTM1 PE=4 SV=2	F1P6L5|F1P6L5_CANLF	Canis lupus familiaris	20	14
579	Sorting nexin OS=Canis lupus familiaris GN=SNX9 PE=3 SV=2	F1PBG7|F1PBG7_CANLF	Canis lupus familiaris	29	40
1110	AP-2 complex subunit alpha OS=Canis lupus familiaris GN=AP2A1 PE=3 SV=1	J9NWS6|J9NWS6_CANLF	Canis lupus familiaris	16	13
941	Prolactin regulatory element binding OS=Canis lupus familiaris GN=PREB PE=4 SV=1	E2RBH1|E2RBH1_CANLF	Canis lupus familiaris	19	20
1006	COP9 signalosome subunit 7A OS=Canis lupus familiaris GN=COPS7A PE=4 SV=1	E2RED3|E2RED3_CANLF	Canis lupus familiaris	18	22
680	UBX domain protein 1 OS=Canis lupus familiaris GN=UBXN1 PE=4 SV=1	E2RGS7|E2RGS7_CANLF	Canis lupus familiaris	26	33
718	Isocitrate dehydrogenase [NADP] OS=Canis lupus familiaris GN=IDH2 PE=3 SV=2	F1PAM3|F1PAM3_CANLF	Canis lupus familiaris	25	17
915	Galectin OS=Canis lupus familiaris GN=LGALS3 PE=4 SV=1	F6PME1|F6PME1_CANLF	Canis lupus familiaris	20	8
719	Vacuolar protein sorting 45 homolog OS=Canis lupus familiaris GN=VPS45 PE=3 SV=1	F6Y241|F6Y241_CANLF	Canis lupus familiaris	25	29
714	Protein phosphatase 4 regulatory subunit 2 OS=Canis lupus familiaris GN=PPP4R2 PE=4 SV=1	J9P6X2|J9P6X2_CANLF	Canis lupus familiaris	25	25
580	Cordon-bleu WH2 repeat protein like 1 OS=Canis lupus familiaris GN=COBLL1 PE=4 SV=1	J9P829|J9P829_CANLF	Canis lupus familiaris	29	22
1822	Uncharacterized protein OS=Canis lupus familiaris GN=HNRNPUL2 PE=4 SV=1	J9PAS2|J9PAS2_CANLF	Canis lupus familiaris	8	10
667	Sulfotransferase 1A1 OS=Canis lupus familiaris OX=9615 GN=SULT1A1 PE=1 SV=1	ST1A1_CANLF	Canis lupus familiaris	27	13
754	Cullin 2 OS=Canis lupus familiaris GN=CUL2 PE=3 SV=1	E2QRU7|E2QRU7_CANLF	Canis lupus familiaris	24	25
2117	Uncharacterized protein OS=Canis lupus familiaris GN=LOC100686524 PE=4 SV=1	E2R2A8|E2R2A8_CANLF	Canis lupus familiaris	6	6
993	Rab interacting lysosomal protein like 1 OS=Canis lupus familiaris GN=RILPL1 PE=4 SV=1	E2RDX1|E2RDX1_CANLF	Canis lupus familiaris	18	18
613	Nudix hydrolase 9 OS=Canis lupus familiaris GN=NUDT9 PE=4 SV=2	E2RPH0|E2RPH0_CANLF	Canis lupus familiaris	28	28
856	Dihydrolipoamide acetyltransferase component of pyruvate dehydrogenase complex OS=Canis lupus familiaris GN=DBT PE=3 SV=1	E2RQG4|E2RQG4_CANLF	Canis lupus familiaris	21	9
744	Endoplasmic reticulum metallopeptidase 1 OS=Canis lupus familiaris GN=ERMP1 PE=4 SV=2	F1PSG1|F1PSG1_CANLF	Canis lupus familiaris	24	25
1166	Prolyl 4-hydroxylase subunit alpha 2 OS=Canis lupus familiaris GN=P4HA2 PE=4 SV=2	F1PTP6|F1PTP6_CANLF	Canis lupus familiaris	15	17
601	Uncharacterized protein OS=Canis lupus familiaris GN=CSNK1A1 PE=3 SV=2	F1PUU1|F1PUU1_CANLF	Canis lupus familiaris	29	27
821	L-lactate dehydrogenase OS=Canis lupus familiaris GN=LOC476882 PE=3 SV=2	F1PVW0|F1PVW0_CANLF	Canis lupus familiaris	22	16
1050	Methylcrotonoyl-CoA carboxylase 1 OS=Canis lupus familiaris GN=MCCC1 PE=4 SV=1	F6XFZ9|F6XFZ9_CANLF	Canis lupus familiaris	17	11
894	ALG5, dolichyl-phosphate beta-glucosyltransferase OS=Canis lupus familiaris GN=ALG5 PE=4 SV=2	E2R422|E2R422_CANLF	Canis lupus familiaris	20	32
590	Ubiquitin conjugating enzyme E2 L6 OS=Canis lupus familiaris GN=UBE2L6 PE=3 SV=1	E2RAL7|E2RAL7_CANLF	Canis lupus familiaris	29	28
1293	High density lipoprotein binding protein OS=Canis lupus familiaris GN=HDLBP PE=4 SV=1	E2RET1|E2RET1_CANLF	Canis lupus familiaris	13	23
812	Protein kinase AMP-activated non-catalytic subunit beta 1 OS=Canis lupus familiaris GN=PRKAB1 PE=4 SV=1	E2RH75|E2RH75_CANLF	Canis lupus familiaris	22	29
1051	Casein kinase II subunit beta OS=Canis lupus familiaris GN=CSNK2B PE=3 SV=2	E2RP71|E2RP71_CANLF	Canis lupus familiaris	17	21
994	Histone deacetylase OS=Canis lupus familiaris GN=HDAC2 PE=3 SV=2	F1PR63|F1PR63_CANLF	Canis lupus familiaris	18	19
658	CCR4-NOT transcription complex subunit 9 OS=Canis lupus familiaris GN=CNOT9 PE=4 SV=1	J9NRU2|J9NRU2_CANLF	Canis lupus familiaris	27	18
747	Sorting nexin 1 OS=Canis lupus familiaris GN=SNX1 PE=4 SV=1	E2QYJ3|E2QYJ3_CANLF	Canis lupus familiaris	24	35
427	Phosphoribosyl pyrophosphate synthetase 2 OS=Canis lupus familiaris GN=PRPS2 PE=3 SV=1	E2R0X3|E2R0X3_CANLF	Canis lupus familiaris	40	38
626	Ring finger protein 40 OS=Canis lupus familiaris GN=RNF40 PE=4 SV=1	E2R1L5|E2R1L5_CANLF	Canis lupus familiaris	28	21
895	Heterogeneous nuclear ribonucleoprotein U like 1 OS=Canis lupus familiaris GN=HNRNPUL1 PE=4 SV=1	E2RNY1|E2RNY1_CANLF	Canis lupus familiaris	20	18
942	Ubiquinol-cytochrome c reductase core protein I OS=Canis lupus familiaris GN=UQCRC1 PE=4 SV=2	E2RSI5|E2RSI5_CANLF	Canis lupus familiaris	19	23
706	Death associated protein 3 OS=Canis lupus familiaris GN=DAP3 PE=4 SV=2	F1P6P0|F1P6P0_CANLF	Canis lupus familiaris	25	36
1137	Myosin IE OS=Canis lupus familiaris GN=MYO1E PE=3 SV=2	F1P7L9|F1P7L9_CANLF	Canis lupus familiaris	15	35
1370	Ubiquitin conjugating enzyme E2 V1 OS=Canis lupus familiaris GN=UBE2V1 PE=3 SV=1	E2R2I5|E2R2I5_CANLF	Canis lupus familiaris	12	7
809	Mitochondrial ribosomal protein S18B OS=Canis lupus familiaris GN=MRPS18B PE=4 SV=1	E2R2K6|E2R2K6_CANLF	Canis lupus familiaris	22	22
910	Mitogen-activated protein kinase OS=Canis lupus familiaris GN=MAPK1 PE=3 SV=1	E2R2N2|E2R2N2_CANLF	Canis lupus familiaris	20	15
822	Aldehyde dehydrogenase 3 family member A2 OS=Canis lupus familiaris GN=ALDH3A2 PE=3 SV=2	E2RPP8|E2RPP8_CANLF	Canis lupus familiaris	22	22
620	Ubiquitin like domain containing CTD phosphatase 1 OS=Canis lupus familiaris GN=UBLCP1 PE=4 SV=1	E2RR79|E2RR79_CANLF	Canis lupus familiaris	28	34
846	Ubiquitin protein ligase E3 component n-recognin 5 OS=Canis lupus familiaris GN=UBR5 PE=4 SV=2	F1PBF9|F1PBF9_CANLF	Canis lupus familiaris	21	16
1464	MRE11 homolog, double strand break repair nuclease OS=Canis lupus familiaris GN=MRE11 PE=3 SV=2	F1PUK4|F1PUK4_CANLF	Canis lupus familiaris	11	12
1435	ER membrane protein complex subunit 3 OS=Canis lupus familiaris GN=EMC3 PE=4 SV=1	J9P0V4|J9P0V4_CANLF	Canis lupus familiaris	11	29
912	Prohibitin OS=Canis lupus familiaris PE=2 SV=1	A8W340|A8W340_CANLF	Canis lupus familiaris	20	15
1231	Aldehyde dehydrogenase OS=Canis lupus familiaris GN=ALDH3B1 PE=3 SV=2	E2QZ39|E2QZ39_CANLF	Canis lupus familiaris	14	13
1232	Heterogeneous nuclear ribonucleoprotein A0 OS=Canis lupus familiaris GN=HNRNPA0 PE=4 SV=1	E2RBV8|E2RBV8_CANLF	Canis lupus familiaris	14	20
1026	Transportin 1 OS=Canis lupus familiaris GN=TNPO1 PE=4 SV=2	F1PZL7|F1PZL7_CANLF	Canis lupus familiaris	17	26
851	Chromosome segregation 1 like OS=Canis lupus familiaris GN=CSE1L PE=4 SV=2	F1Q1V0|F1Q1V0_CANLF	Canis lupus familiaris	21	18
951	HECT, UBA and WWE domain containing 1, E3 ubiquitin protein ligase OS=Canis lupus familiaris GN=HUWE1 PE=4 SV=1	F6XKL7|F6XKL7_CANLF	Canis lupus familiaris	19	10
3751	LSM8 homolog, U6 small nuclear RNA associated OS=Canis lupus familiaris GN=LSM8 PE=4 SV=2	E2R3V2|E2R3V2_CANLF	Canis lupus familiaris	0	18
672	Perilipin OS=Canis lupus familiaris GN=PLIN3 PE=3 SV=1	E2R125|E2R125_CANLF	Canis lupus familiaris	26	31
1052	Trypsin domain containing 1 OS=Canis lupus familiaris GN=TYSND1 PE=3 SV=1	E2RQR5|E2RQR5_CANLF	Canis lupus familiaris	17	9
708	Family with sequence similarity 129 member B OS=Canis lupus familiaris GN=FAM129B PE=4 SV=1	E2RR68|E2RR68_CANLF	Canis lupus familiaris	25	28
837	Extended synaptotagmin 2 OS=Canis lupus familiaris GN=ESYT2 PE=4 SV=2	F1P8K0|F1P8K0_CANLF	Canis lupus familiaris	21	26
592	TROVE domain family member 2 OS=Canis lupus familiaris GN=TROVE2 PE=4 SV=2	F1PUR1|F1PUR1_CANLF	Canis lupus familiaris	29	20
659	COMM domain-containing protein 1 OS=Canis lupus familiaris GN=COMMD1 PE=4 SV=2	F1Q330|F1Q330_CANLF	Canis lupus familiaris	27	25
981	Replication factor C subunit 2 OS=Canis lupus familiaris GN=RFC2 PE=4 SV=1	F6ULR2|F6ULR2_CANLF	Canis lupus familiaris	18	19
710	ELKS/RAB6-interacting/CAST family member 1 OS=Canis lupus familiaris GN=ERC1 PE=4 SV=1	F6XUT8|F6XUT8_CANLF	Canis lupus familiaris	25	24
559	Phosphoinositide phospholipase C OS=Canis lupus familiaris GN=PLCB3 PE=4 SV=1	J9JHK9|J9JHK9_CANLF	Canis lupus familiaris	30	24
934	CLPTM1, transmembrane protein OS=Canis lupus familiaris GN=CLPTM1 PE=4 SV=1	J9NVJ3|J9NVJ3_CANLF	Canis lupus familiaris	19	13
773	Acyl-CoA synthetase long chain family member 3 OS=Canis lupus familiaris GN=ACSL3 PE=4 SV=1	J9P9G0|J9P9G0_CANLF	Canis lupus familiaris	23	29
823	Ras-related protein Rab-10 OS=Canis lupus familiaris OX=9615 GN=RAB10 PE=1 SV=1	RAB10_CANLF	Canis lupus familiaris	22	21
671	Cortactin OS=Canis lupus familiaris GN=CTTN PE=4 SV=2	E2RIQ2|E2RIQ2_CANLF	Canis lupus familiaris	26	38
2006	RNA-binding protein 8A OS=Canis lupus familiaris GN=RBM8A PE=3 SV=1	F6XAE9|F6XAE9_CANLF	Canis lupus familiaris	7	7
1962	Structural maintenance of chromosomes protein OS=Canis lupus familiaris GN=SMC1A PE=3 SV=2	E2QV07|E2QV07_CANLF	Canis lupus familiaris	7	12
956	NADH dehydrogenase [ubiquinone] flavoprotein 1, mitochondrial OS=Canis lupus familiaris GN=NDUFV1 PE=3 SV=1	E2R514|E2R514_CANLF	Canis lupus familiaris	19	15
901	Ribonuclease P/MRP subunit p30 OS=Canis lupus familiaris GN=RPP30 PE=4 SV=1	J9NSV8|J9NSV8_CANLF	Canis lupus familiaris	20	21
544	Uncharacterized protein OS=Canis lupus familiaris PE=4 SV=1	J9NT37|J9NT37_CANLF	Canis lupus familiaris	31	33
1162	Dolichyl-diphosphooligosaccharide--protein glycosyltransferase 48 kDa subunit OS=Canis lupus familiaris OX=9615 GN=DDOST PE=1 SV=1	OST48_CANLF	Canis lupus familiaris	15	18
2158	Uncharacterized protein OS=Canis lupus familiaris GN=SF3A3 PE=4 SV=1	E2QXU5|E2QXU5_CANLF	Canis lupus familiaris	6	2
2632	Apoptosis antagonizing transcription factor OS=Canis lupus familiaris GN=AATF PE=4 SV=1	E2RM68|E2RM68_CANLF	Canis lupus familiaris	3	6
622	Peptidase, mitochondrial processing beta subunit OS=Canis lupus familiaris GN=PMPCB PE=3 SV=2	F1PUK2|F1PUK2_CANLF	Canis lupus familiaris	28	19
813	Uncharacterized protein OS=Canis lupus familiaris GN=WDR77 PE=4 SV=1	F6UVH0|F6UVH0_CANLF	Canis lupus familiaris	22	19
1349	DEAD-box helicase 3, X-linked OS=Canis lupus familiaris GN=DDX3X PE=3 SV=1	J9P0V9|J9P0V9_CANLF	Canis lupus familiaris	12	26
1030	Mitochondrial ribosomal protein L3 OS=Canis lupus familiaris GN=MRPL3 PE=3 SV=1	E2R429|E2R429_CANLF	Canis lupus familiaris	17	16
882	PDS5 cohesin associated factor A OS=Canis lupus familiaris GN=PDS5A PE=4 SV=1	E2R7R4|E2R7R4_CANLF	Canis lupus familiaris	20	23
889	Arginine demethylase and lysine hydroxylase OS=Canis lupus familiaris GN=JMJD6 PE=4 SV=2	E2RE42|E2RE42_CANLF	Canis lupus familiaris	20	33
685	Phosducin like 3 OS=Canis lupus familiaris GN=PDCL3 PE=4 SV=1	E2RF39|E2RF39_CANLF	Canis lupus familiaris	26	29
745	Uncharacterized protein OS=Canis lupus familiaris GN=LOC610164 PE=3 SV=1	J9P7P2|J9P7P2_CANLF	Canis lupus familiaris	24	24
1111	Uncharacterized protein OS=Canis lupus familiaris GN=LOC102155463 PE=4 SV=1	J9PAP6|J9PAP6_CANLF	Canis lupus familiaris	16	11
874	Signal transducer and activator of transcription OS=Canis lupus familiaris GN=STAT3 PE=3 SV=2	E2RB82|E2RB82_CANLF	Canis lupus familiaris	20	32
1049	Threonyl-tRNA synthetase OS=Canis lupus familiaris GN=TARS PE=3 SV=1	E2RHW7|E2RHW7_CANLF	Canis lupus familiaris	17	13
738	6-phosphogluconolactonase OS=Canis lupus familiaris GN=PGLS PE=4 SV=1	E2RLQ6|E2RLQ6_CANLF	Canis lupus familiaris	24	21
1358	Uncharacterized protein OS=Canis lupus familiaris GN=RPL14 PE=4 SV=2	F1PF85|F1PF85_CANLF	Canis lupus familiaris	12	14
615	DNA mismatch repair protein OS=Canis lupus familiaris GN=MSH2 PE=3 SV=2	F1PM37|F1PM37_CANLF	Canis lupus familiaris	28	32
896	Developmentally regulated GTP binding protein 1 OS=Canis lupus familiaris GN=DRG1 PE=4 SV=1	J9P0A6|J9P0A6_CANLF	Canis lupus familiaris	20	22
1579	Uncharacterized protein OS=Canis lupus familiaris GN=NUDT21 PE=4 SV=1	E2QUJ4|E2QUJ4_CANLF	Canis lupus familiaris	10	7
677	Exocyst complex component 2 OS=Canis lupus familiaris GN=EXOC2 PE=4 SV=2	E2RCW3|E2RCW3_CANLF	Canis lupus familiaris	26	28
1043	Progesterone receptor membrane component 1 OS=Canis lupus familiaris GN=PGRMC1 PE=3 SV=1	E2RJW8|E2RJW8_CANLF	Canis lupus familiaris	17	8
1027	60S ribosomal protein L18a OS=Canis lupus familiaris GN=RPL18A PE=3 SV=1	E2RL34|E2RL34_CANLF	Canis lupus familiaris	17	18
2121	NOP58 ribonucleoprotein OS=Canis lupus familiaris GN=NOP58 PE=4 SV=2	E2RQV7|E2RQV7_CANLF	Canis lupus familiaris	6	6
759	Dynein cytoplasmic 1 light intermediate chain 2 OS=Canis lupus familiaris GN=DYNC1LI2 PE=4 SV=2	F1P6V8|F1P6V8_CANLF	Canis lupus familiaris	24	23
1213	DNA-directed RNA polymerase subunit OS=Canis lupus familiaris GN=POLR2A PE=3 SV=2	F1PGS0|F1PGS0_CANLF	Canis lupus familiaris	14	15
582	Cullin 3 OS=Canis lupus familiaris GN=CUL3 PE=3 SV=1	F1PU58|F1PU58_CANLF	Canis lupus familiaris	29	14
755	Dynamin 1 like OS=Canis lupus familiaris GN=DNM1L PE=3 SV=1	J9NZA2|J9NZA2_CANLF	Canis lupus familiaris	24	18
798	Condensin complex subunit 1 OS=Canis lupus familiaris GN=NCAPD2 PE=3 SV=2	E2RHZ0|E2RHZ0_CANLF	Canis lupus familiaris	22	29
1580	Cyclin dependent kinase 4 OS=Canis lupus familiaris GN=CDK4 PE=3 SV=1	E2QUY0|E2QUY0_CANLF	Canis lupus familiaris	10	18
1572	Dihydrolipoamide S-succinyltransferase OS=Canis lupus familiaris GN=DLST PE=4 SV=1	E2R0H0|E2R0H0_CANLF	Canis lupus familiaris	10	7
1226	Pre-mRNA processing factor 3 OS=Canis lupus familiaris GN=PRPF3 PE=4 SV=1	E2R4I0|E2R4I0_CANLF	Canis lupus familiaris	14	15
1220	BCL2 associated athanogene 3 OS=Canis lupus familiaris GN=BAG3 PE=4 SV=1	E2RA27|E2RA27_CANLF	Canis lupus familiaris	14	23
1197	Coiled-coil domain containing 47 OS=Canis lupus familiaris GN=CCDC47 PE=4 SV=1	E2RBH4|E2RBH4_CANLF	Canis lupus familiaris	14	28
704	Golgi reassembly stacking protein 2 OS=Canis lupus familiaris GN=GORASP2 PE=4 SV=1	E2RHJ7|E2RHJ7_CANLF	Canis lupus familiaris	25	21
751	Peptidyl-prolyl cis-trans isomerase OS=Canis lupus familiaris GN=PIN1 PE=4 SV=2	F1P6C1|F1P6C1_CANLF	Canis lupus familiaris	24	27
1163	Uncharacterized protein OS=Canis lupus familiaris GN=MRPL23 PE=4 SV=2	F1PBY1|F1PBY1_CANLF	Canis lupus familiaris	15	12
843	Solute carrier family 16 member 1 OS=Canis lupus familiaris GN=SLC16A1 PE=4 SV=1	F1PCQ3|F1PCQ3_CANLF	Canis lupus familiaris	21	19
1151	A-kinase anchoring protein 12 OS=Canis lupus familiaris GN=AKAP12 PE=4 SV=2	F1PGL8|F1PGL8_CANLF	Canis lupus familiaris	15	16
1086	Uncharacterized protein OS=Canis lupus familiaris GN=LOC478210 PE=4 SV=2	F1PPZ7|F1PPZ7_CANLF	Canis lupus familiaris	16	23
890	Eukaryotic translation initiation factor 4E OS=Canis lupus familiaris GN=EIF4E PE=3 SV=1	F1PSC3|F1PSC3_CANLF	Canis lupus familiaris	20	29
1573	Actin-related protein 2/3 complex subunit 3 OS=Canis lupus familiaris GN=ARPC3 PE=3 SV=1	J9P309|J9P309_CANLF	Canis lupus familiaris	10	13
1300	Eukaryotic translation initiation factor 3 subunit J OS=Canis lupus familiaris GN=EIF3J PE=3 SV=1	E2QUU1|E2QUU1_CANLF	Canis lupus familiaris	13	7
1004	Methylcrotonoyl-CoA carboxylase 2 OS=Canis lupus familiaris GN=MCCC2 PE=4 SV=2	E2QWC9|E2QWC9_CANLF	Canis lupus familiaris	18	14
1233	SWI/SNF related, matrix associated, actin dependent regulator of chromatin, subfamily e, member 1 OS=Canis lupus familiaris GN=SMARCE1 PE=4 SV=2	E2QX86|E2QX86_CANLF	Canis lupus familiaris	14	6
587	3'(2'), 5'-bisphosphate nucleotidase 1 OS=Canis lupus familiaris GN=BPNT1 PE=4 SV=1	E2R864|E2R864_CANLF	Canis lupus familiaris	29	26
811	CCR4-NOT transcription complex subunit 1 OS=Canis lupus familiaris GN=CNOT1 PE=4 SV=2	E2R990|E2R990_CANLF	Canis lupus familiaris	22	19
1194	Mov10 RISC complex RNA helicase OS=Canis lupus familiaris GN=MOV10 PE=4 SV=2	F1P7T4|F1P7T4_CANLF	Canis lupus familiaris	14	31
989	Signal recognition particle 14 kDa protein OS=Canis lupus familiaris OX=9615 GN=SRP14 PE=1 SV=2	SRP14_CANLF (+1)	Canis lupus familiaris	18	21
871	Eukaryotic translation initiation factor 6 OS=Canis lupus familiaris GN=EIF6 PE=3 SV=2	E2R1S5|E2R1S5_CANLF	Canis lupus familiaris	21	21
935	Heme oxygenase 2 OS=Canis lupus familiaris GN=HMOX2 PE=4 SV=1	E2R513|E2R513_CANLF	Canis lupus familiaris	19	30
783	Uncharacterized protein OS=Canis lupus familiaris GN=EEF1E1 PE=4 SV=1	E2RNC5|E2RNC5_CANLF	Canis lupus familiaris	23	17
1044	WD repeat domain 11 OS=Canis lupus familiaris GN=WDR11 PE=4 SV=2	F1PUH1|F1PUH1_CANLF	Canis lupus familiaris	17	16
943	IlvB acetolactate synthase like OS=Canis lupus familiaris GN=ILVBL PE=3 SV=2	F1Q255|F1Q255_CANLF	Canis lupus familiaris	19	16
1223	Glycoprotein nmb OS=Canis lupus familiaris GN=GPNMB PE=4 SV=1	E2QUR6|E2QUR6_CANLF	Canis lupus familiaris	14	13
883	Lamin B receptor OS=Canis lupus familiaris GN=LBR PE=4 SV=1	E2QV27|E2QV27_CANLF	Canis lupus familiaris	20	22
651	Acid phosphatase 6, lysophosphatidic OS=Canis lupus familiaris GN=ACP6 PE=3 SV=1	E2QVK0|E2QVK0_CANLF	Canis lupus familiaris	27	25
588	ISG15 ubiquitin-like modifier OS=Canis lupus familiaris GN=ISG15 PE=4 SV=2	E2R7R1|E2R7R1_CANLF	Canis lupus familiaris	29	21
849	Mitochondrial ribosomal protein S5 OS=Canis lupus familiaris GN=MRPS5 PE=3 SV=2	E2RB92|E2RB92_CANLF	Canis lupus familiaris	21	21
814	Ras homolog enriched in brain OS=Canis lupus familiaris GN=RHEB PE=4 SV=1	E2RFF0|E2RFF0_CANLF	Canis lupus familiaris	22	14
624	FGF1 intracellular binding protein OS=Canis lupus familiaris GN=FIBP PE=4 SV=2	E2RG79|E2RG79_CANLF	Canis lupus familiaris	28	24
1045	Eukaryotic translation initiation factor 2B subunit epsilon OS=Canis lupus familiaris GN=EIF2B5 PE=4 SV=2	F1P6G3|F1P6G3_CANLF	Canis lupus familiaris	17	17
1298	Voltage dependent anion channel 1 OS=Canis lupus familiaris GN=VDAC1 PE=4 SV=1	F1PC72|F1PC72_CANLF (+1)	Canis lupus familiaris	13	13
841	Serine/threonine kinase 4 OS=Canis lupus familiaris GN=STK4 PE=4 SV=2	F1PGB1|F1PGB1_CANLF	Canis lupus familiaris	21	29
1032	Threonyl-tRNA synthetase 2, mitochondrial (putative) OS=Canis lupus familiaris GN=TARS2 PE=3 SV=1	F6UL82|F6UL82_CANLF	Canis lupus familiaris	17	31
2119	Glucosamine-6-phosphate isomerase OS=Canis lupus familiaris GN=GNPDA1 PE=3 SV=1	E2QX53|E2QX53_CANLF	Canis lupus familiaris	6	5
859	Proteasome subunit alpha type OS=Canis lupus familiaris PE=3 SV=2	E2R1C3|E2R1C3_CANLF	Canis lupus familiaris	21	26
1467	DNA helicase OS=Canis lupus familiaris GN=MCM6 PE=3 SV=1	E2RD79|E2RD79_CANLF	Canis lupus familiaris	11	8
1023	Peroxisomal biogenesis factor 5 OS=Canis lupus familiaris GN=PEX5 PE=4 SV=1	E2RND5|E2RND5_CANLF	Canis lupus familiaris	17	36
1094	TNF alpha induced protein 2 OS=Canis lupus familiaris GN=TNFAIP2 PE=4 SV=2	E2RPL0|E2RPL0_CANLF	Canis lupus familiaris	16	22
987	tRNA methyltransferase 6 OS=Canis lupus familiaris GN=TRMT6 PE=4 SV=2	F1P960|F1P960_CANLF	Canis lupus familiaris	18	20
844	Protein kinase C OS=Canis lupus familiaris GN=PRKCI PE=3 SV=2	F1PG28|F1PG28_CANLF	Canis lupus familiaris	21	25
1002	Uncharacterized protein OS=Canis lupus familiaris GN=RPL24 PE=4 SV=2	F1PGD7|F1PGD7_CANLF	Canis lupus familiaris	18	14
998	Uncharacterized protein OS=Canis lupus familiaris GN=MRPS16 PE=3 SV=1	J9NS54|J9NS54_CANLF	Canis lupus familiaris	18	15
1294	Uncharacterized protein OS=Canis lupus familiaris GN=RPL22 PE=4 SV=1	J9NYB5|J9NYB5_CANLF	Canis lupus familiaris	13	23
1586	SART1, U4/U6.U5 tri-snRNP-associated protein 1 OS=Canis lupus familiaris GN=SART1 PE=4 SV=2	F1P818|F1P818_CANLF	Canis lupus familiaris	10	9
1108	Vacuolar protein sorting-associated protein 29 OS=Canis lupus familiaris GN=VPS29 PE=3 SV=2	E2R8A2|E2R8A2_CANLF	Canis lupus familiaris	16	15
711	Target of myb1 membrane trafficking protein OS=Canis lupus familiaris GN=TOM1 PE=3 SV=2	F1P732|F1P732_CANLF	Canis lupus familiaris	25	21
848	Solute carrier family 25 member 1 OS=Canis lupus familiaris GN=SLC25A1 PE=3 SV=2	F1P808|F1P808_CANLF	Canis lupus familiaris	21	26
441	Uncharacterized protein OS=Canis lupus familiaris GN=LOC476006 PE=4 SV=2	F1Q0I8|F1Q0I8_CANLF	Canis lupus familiaris	38	34
1105	Splicing factor (Fragment) OS=Canis lupus familiaris GN=srp20 PE=2 SV=1	Q9XSU6|Q9XSU6_CANLF	Canis lupus familiaris	16	14
1707	Protein kinase C substrate 80K-H OS=Canis lupus familiaris GN=PRKCSH PE=4 SV=2	E2RKK6|E2RKK6_CANLF	Canis lupus familiaris	9	4
1280	Mitochondrial ribosomal protein L1 OS=Canis lupus familiaris GN=MRPL1 PE=4 SV=2	E2RQ67|E2RQ67_CANLF	Canis lupus familiaris	13	14
928	Ankyrin repeat domain 28 OS=Canis lupus familiaris GN=ANKRD28 PE=4 SV=1	J9NS42|J9NS42_CANLF	Canis lupus familiaris	19	33
1159	Glutathione peroxidase OS=Canis lupus familiaris GN=GPX8 PE=3 SV=1	J9NXG7|J9NXG7_CANLF	Canis lupus familiaris	15	24
762	ADP ribosylation factor 4 OS=Canis lupus familiaris GN=ARF4 PE=3 SV=1	J9P5N6|J9P5N6_CANLF	Canis lupus familiaris	24	32
833	CTP synthase OS=Canis lupus familiaris GN=CTPS1 PE=3 SV=1	E2QUQ3|E2QUQ3_CANLF	Canis lupus familiaris	21	27
1979	Small nuclear ribonucleoprotein D2 polypeptide OS=Canis lupus familiaris GN=SNRPD2 PE=4 SV=2	F1PSI7|F1PSI7_CANLF	Canis lupus familiaris	7	4
1447	MICOS complex subunit MIC13 OS=Canis lupus familiaris GN=C19orf70 PE=3 SV=1	E2QZA1|E2QZA1_CANLF	Canis lupus familiaris	11	25
873	Ring finger protein 213 OS=Canis lupus familiaris GN=RNF213 PE=4 SV=2	E2R819|E2R819_CANLF	Canis lupus familiaris	20	25
955	Prohibitin 2 OS=Canis lupus familiaris GN=PHB2 PE=4 SV=2	E2RGN6|E2RGN6_CANLF	Canis lupus familiaris	19	15
904	Granulin precursor OS=Canis lupus familiaris GN=GRN PE=4 SV=2	E2RHN1|E2RHN1_CANLF	Canis lupus familiaris	20	18
1017	Signal transducer and activator of transcription OS=Canis lupus familiaris GN=STAT1 PE=3 SV=2	E2RI87|E2RI87_CANLF	Canis lupus familiaris	17	21
707	Transcription elongation factor SPT5 OS=Canis lupus familiaris GN=SUPT5H PE=3 SV=2	E2RLS8|E2RLS8_CANLF	Canis lupus familiaris	25	14
819	V-type proton ATPase subunit G OS=Canis lupus familiaris PE=3 SV=1	J9NTK7|J9NTK7_CANLF (+1)	Canis lupus familiaris	22	14
1028	60S ribosomal protein L15 OS=Canis lupus familiaris OX=9615 GN=RPL15 PE=1 SV=1	RL15_CANLF	Canis lupus familiaris	17	22
1221	60S ribosomal protein L19 OS=Canis lupus familiaris OX=9615 GN=RPL19 PE=1 SV=1	RL19_CANLF	Canis lupus familiaris	14	19
1577	TRPV4 OS=Canis lupus familiaris PE=2 SV=1	B2KN54|B2KN54_CANLF	Canis lupus familiaris	10	16
1161	Related RAS viral (r-ras) oncogene homolog OS=Canis lupus familiaris GN=RRAS PE=4 SV=1	E2R5G6|E2R5G6_CANLF	Canis lupus familiaris	15	19
1003	Proteasome 26S subunit, non-ATPase 10 OS=Canis lupus familiaris GN=PSMD10 PE=4 SV=1	E2RA22|E2RA22_CANLF	Canis lupus familiaris	18	14
1963	GATA zinc finger domain containing 2A OS=Canis lupus familiaris GN=GATAD2A PE=4 SV=2	E2RRI2|E2RRI2_CANLF	Canis lupus familiaris	7	8
947	Uridine monophosphate synthetase OS=Canis lupus familiaris GN=UMPS PE=3 SV=1	E2RRY7|E2RRY7_CANLF	Canis lupus familiaris	19	24
780	Uncharacterized protein OS=Canis lupus familiaris GN=TAP2 PE=4 SV=2	F1PTP4|F1PTP4_CANLF (+2)	Canis lupus familiaris	23	24
742	Uncharacterized protein OS=Canis lupus familiaris PE=4 SV=1	F1PV42|F1PV42_CANLF	Canis lupus familiaris	24	27
612	Ras-related protein Rab-1A OS=Canis lupus familiaris GN=RAB1A PE=4 SV=2	F1Q0H3|F1Q0H3_CANLF	Canis lupus familiaris	29	33
1344	Ribosomal protein L35a OS=Canis lupus familiaris GN=RPL35A PE=3 SV=1	E2QYD8|E2QYD8_CANLF	Canis lupus familiaris	12	21
902	MOB family member 4, phocein OS=Canis lupus familiaris GN=MOB4 PE=4 SV=1	E2R841|E2R841_CANLF	Canis lupus familiaris	20	19
997	Eukaryotic translation initiation factor 4 gamma 2 OS=Canis lupus familiaris GN=EIF4G2 PE=4 SV=2	F1PAH7|F1PAH7_CANLF	Canis lupus familiaris	18	14
1046	Septin 6 OS=Canis lupus familiaris GN=SEPT6 PE=3 SV=2	F1PM93|F1PM93_CANLF (+1)	Canis lupus familiaris	17	12
749	EARP complex and GARP complex interacting protein 1 OS=Canis lupus familiaris GN=EIPR1 PE=4 SV=2	F1PZ76|F1PZ76_CANLF	Canis lupus familiaris	24	15
560	Non-SMC condensin I complex subunit G OS=Canis lupus familiaris GN=NCAPG PE=4 SV=1	F6XD78|F6XD78_CANLF	Canis lupus familiaris	30	26
1097	OTU domain containing 6B OS=Canis lupus familiaris GN=OTUD6B PE=4 SV=1	J9NW98|J9NW98_CANLF	Canis lupus familiaris	16	18
999	NADH:ubiquinone oxidoreductase subunit B10 OS=Canis lupus familiaris GN=NDUFB10 PE=4 SV=1	E2QWY5|E2QWY5_CANLF	Canis lupus familiaris	18	12
1000	Armadillo repeat containing 8 OS=Canis lupus familiaris GN=ARMC8 PE=4 SV=1	E2QXM6|E2QXM6_CANLF	Canis lupus familiaris	18	20
1234	Dehydrogenase/reductase 2 OS=Canis lupus familiaris GN=DHRS2 PE=4 SV=2	E2R1S9|E2R1S9_CANLF	Canis lupus familiaris	14	17
1268	MAGE family member D2 OS=Canis lupus familiaris GN=MAGED2 PE=4 SV=1	E2R3U9|E2R3U9_CANLF	Canis lupus familiaris	13	24
860	Family with sequence similarity 114 member A2 OS=Canis lupus familiaris GN=FAM114A2 PE=4 SV=2	E2RNE4|E2RNE4_CANLF	Canis lupus familiaris	21	23
1359	Eukaryotic translation initiation factor 2A OS=Canis lupus familiaris GN=EIF2A PE=3 SV=2	F1PGT8|F1PGT8_CANLF	Canis lupus familiaris	12	11
703	Pyrophosphatase (inorganic) 2 OS=Canis lupus familiaris GN=PPA2 PE=4 SV=2	F1PXU2|F1PXU2_CANLF	Canis lupus familiaris	25	21
752	Uncharacterized protein OS=Canis lupus familiaris GN=CETN2 PE=4 SV=2	F1Q156|F1Q156_CANLF	Canis lupus familiaris	24	15
1047	Lon protease homolog, mitochondrial OS=Canis lupus familiaris GN=LONP1 PE=3 SV=1	F6XV93|F6XV93_CANLF	Canis lupus familiaris	17	14
3756	RNA cytidine acetyltransferase OS=Canis lupus familiaris GN=NAT10 PE=3 SV=1	E2RBB4|E2RBB4_CANLF	Canis lupus familiaris	0	0
1297	Heterogeneous nuclear ribonucleoprotein D like OS=Canis lupus familiaris GN=HNRNPDL PE=4 SV=1	E2QRT0|E2QRT0_CANLF	Canis lupus familiaris	13	15
774	Regulator of chromosome condensation 2 OS=Canis lupus familiaris GN=RCC2 PE=4 SV=2	E2QWR3|E2QWR3_CANLF	Canis lupus familiaris	23	24
954	Mitochondrial ribosomal protein L47 OS=Canis lupus familiaris GN=MRPL47 PE=4 SV=1	E2QXX0|E2QXX0_CANLF	Canis lupus familiaris	19	14
473	Phosphoribosylformylglycinamidine synthase OS=Canis lupus familiaris GN=PFAS PE=3 SV=1	E2QYQ9|E2QYQ9_CANLF	Canis lupus familiaris	35	28
617	Rho guanine nucleotide exchange factor 7 OS=Canis lupus familiaris GN=ARHGEF7 PE=4 SV=2	E2R427|E2R427_CANLF	Canis lupus familiaris	28	25
1285	Uncharacterized protein OS=Canis lupus familiaris GN=GGCT PE=4 SV=1	E2R9K5|E2R9K5_CANLF	Canis lupus familiaris	13	16
1820	Cell division cycle 5 like OS=Canis lupus familiaris GN=CDC5L PE=4 SV=1	E2RLP4|E2RLP4_CANLF	Canis lupus familiaris	8	8
1228	DEAH-box helicase 36 OS=Canis lupus familiaris GN=DHX36 PE=4 SV=1	F6V8H1|F6V8H1_CANLF	Canis lupus familiaris	14	21
776	Leukotriene A(4) hydrolase OS=Canis lupus familiaris GN=LTA4H PE=3 SV=1	F6Y290|F6Y290_CANLF	Canis lupus familiaris	23	17
1700	Splicing factor 3a subunit 2 OS=Canis lupus familiaris GN=SF3A2 PE=4 SV=1	J9P6E2|J9P6E2_CANLF	Canis lupus familiaris	9	7
810	Uncharacterized protein OS=Canis lupus familiaris PE=4 SV=1	J9P938|J9P938_CANLF	Canis lupus familiaris	22	18
678	Lysophospholipase II OS=Canis lupus familiaris GN=LYPLA2 PE=4 SV=1	J9PAN4|J9PAN4_CANLF	Canis lupus familiaris	26	15
921	Mitochondria localized glutamic acid rich protein OS=Canis lupus familiaris GN=MGARP PE=4 SV=2	E2QUD2|E2QUD2_CANLF	Canis lupus familiaris	19	19
840	ERGIC and golgi 2 OS=Canis lupus familiaris GN=ERGIC2 PE=4 SV=2	E2QUT2|E2QUT2_CANLF	Canis lupus familiaris	21	18
1037	Transmembrane 9 superfamily member OS=Canis lupus familiaris GN=TM9SF3 PE=3 SV=1	E2RSD0|E2RSD0_CANLF	Canis lupus familiaris	17	15
684	Coiled-coil domain containing 93 OS=Canis lupus familiaris GN=CCDC93 PE=4 SV=2	F1P7Z8|F1P7Z8_CANLF	Canis lupus familiaris	26	16
1021	Proteasome assembly chaperone 1 OS=Canis lupus familiaris GN=PSMG1 PE=3 SV=2	F1PF61|F1PF61_CANLF	Canis lupus familiaris	17	18
1115	Uncharacterized protein OS=Canis lupus familiaris GN=LOC486530 PE=3 SV=2	F1PRB0|F1PRB0_CANLF	Canis lupus familiaris	16	36
676	RAB18, member RAS oncogene family OS=Canis lupus familiaris GN=RAB18 PE=4 SV=1	J9NRZ2|J9NRZ2_CANLF	Canis lupus familiaris	26	25
1831	Cadherin 6 OS=Canis lupus familiaris GN=CDH6 PE=4 SV=2	E2R0Z0|E2R0Z0_CANLF	Canis lupus familiaris	8	5
1350	Anaphase promoting complex subunit 5 OS=Canis lupus familiaris GN=ANAPC5 PE=4 SV=1	E2R4S0|E2R4S0_CANLF	Canis lupus familiaris	12	24
1167	Serine and arginine rich splicing factor 5 OS=Canis lupus familiaris GN=SRSF5 PE=4 SV=1	E2R8E5|E2R8E5_CANLF	Canis lupus familiaris	15	16
1338	Abhydrolase domain containing 12 OS=Canis lupus familiaris GN=ABHD12 PE=4 SV=1	E2RJG6|E2RJG6_CANLF	Canis lupus familiaris	12	16
740	N(alpha)-acetyltransferase 35, NatC auxiliary subunit OS=Canis lupus familiaris GN=NAA35 PE=4 SV=2	E2RLB1|E2RLB1_CANLF	Canis lupus familiaris	24	29
1574	NSF attachment protein alpha OS=Canis lupus familiaris GN=NAPA PE=4 SV=1	E2RQE7|E2RQE7_CANLF	Canis lupus familiaris	10	8
1083	Rho associated coiled-coil containing protein kinase 2 OS=Canis lupus familiaris GN=ROCK2 PE=3 SV=2	F1PE53|F1PE53_CANLF	Canis lupus familiaris	16	4
1072	Pitrilysin metallopeptidase 1 OS=Canis lupus familiaris GN=PITRM1 PE=4 SV=2	F1PQU2|F1PQU2_CANLF	Canis lupus familiaris	16	14
557	Kinesin family member 15 OS=Canis lupus familiaris GN=KIF15 PE=3 SV=2	F1PSL9|F1PSL9_CANLF	Canis lupus familiaris	30	28
845	Tripartite motif containing 25 OS=Canis lupus familiaris GN=TRIM25 PE=4 SV=2	F1PTE2|F1PTE2_CANLF	Canis lupus familiaris	21	22
885	Non-specific serine/threonine protein kinase OS=Canis lupus familiaris GN=MARK2 PE=4 SV=2	F1PVU3|F1PVU3_CANLF	Canis lupus familiaris	20	19
1098	TNF receptor associated protein 1 OS=Canis lupus familiaris GN=TRAP1 PE=3 SV=1	J9NSW0|J9NSW0_CANLF	Canis lupus familiaris	16	14
3748	Cytochrome c oxidase subunit 2 OS=Canis lupus familiaris GN=COX2 PE=3 SV=1	B9TYG2|B9TYG2_CANLF	Canis lupus familiaris	0	0
1568	Peptidylprolyl isomerase OS=Canis lupus familiaris GN=FKBP10 PE=4 SV=1	E2QZA8|E2QZA8_CANLF	Canis lupus familiaris	10	14
944	Protein S100 OS=Canis lupus familiaris GN=S100A6 PE=3 SV=1	E2R5P5|E2R5P5_CANLF	Canis lupus familiaris	19	25
1295	Programmed cell death 10 OS=Canis lupus familiaris GN=PDCD10 PE=4 SV=2	E2R9R6|E2R9R6_CANLF	Canis lupus familiaris	13	12
650	Synaptosome associated protein 29 OS=Canis lupus familiaris GN=SNAP29 PE=4 SV=2	E2RBC7|E2RBC7_CANLF	Canis lupus familiaris	27	19
1101	RNA polymerase I subunit C OS=Canis lupus familiaris GN=POLR1C PE=4 SV=1	E2RH57|E2RH57_CANLF	Canis lupus familiaris	16	15
1088	Cyclin dependent kinase 6 OS=Canis lupus familiaris GN=CDK6 PE=3 SV=1	E2RLM4|E2RLM4_CANLF	Canis lupus familiaris	16	18
995	ATP binding cassette subfamily E member 1 OS=Canis lupus familiaris GN=ABCE1 PE=4 SV=1	F6X725|F6X725_CANLF	Canis lupus familiaris	18	13
929	Ubiquitin recognition factor in ER associated degradation 1 OS=Canis lupus familiaris GN=UFD1 PE=4 SV=1	J9NYF2|J9NYF2_CANLF	Canis lupus familiaris	19	23
1207	Striatin OS=Canis lupus familiaris GN=STRN PE=4 SV=1	J9PB32|J9PB32_CANLF	Canis lupus familiaris	14	14
805	Nuclear factor NF-kappa-B p105 subunit OS=Canis lupus familiaris OX=9615 GN=NFKB1 PE=2 SV=2	NFKB1_CANLF	Canis lupus familiaris	22	23
835	CRK like proto-oncogene, adaptor protein OS=Canis lupus familiaris GN=CRKL PE=4 SV=2	E2RF98|E2RF98_CANLF	Canis lupus familiaris	21	30
2313	Serine and arginine rich splicing factor 1 OS=Canis lupus familiaris GN=SRSF1 PE=4 SV=2	E2RJL3|E2RJL3_CANLF	Canis lupus familiaris	5	6
558	DDB1 and CUL4 associated factor 1 OS=Canis lupus familiaris GN=DCAF1 PE=4 SV=2	F1P9F9|F1P9F9_CANLF	Canis lupus familiaris	30	28
1169	Triosephosphate isomerase OS=Canis lupus familiaris GN=TPI1 PE=3 SV=1	A0A0A0MPD0|A0A0A0MPD0_CANLF	Canis lupus familiaris	15	9
724	LUC7 like OS=Canis lupus familiaris GN=LUC7L PE=4 SV=2	E2R0S7|E2R0S7_CANLF	Canis lupus familiaris	25	23
923	Gamma-tubulin complex component OS=Canis lupus familiaris GN=TUBGCP3 PE=3 SV=1	E2R3X7|E2R3X7_CANLF	Canis lupus familiaris	19	18
1277	UBX domain protein 4 OS=Canis lupus familiaris GN=UBXN4 PE=4 SV=2	E2RF27|E2RF27_CANLF	Canis lupus familiaris	13	20
682	Copper transport protein ATOX1 OS=Canis lupus familiaris GN=ATOX1 PE=4 SV=2	F1PBC8|F1PBC8_CANLF	Canis lupus familiaris	26	27
930	HAUS augmin like complex subunit 3 OS=Canis lupus familiaris GN=HAUS3 PE=4 SV=2	F1PDJ8|F1PDJ8_CANLF	Canis lupus familiaris	19	28
1465	Carboxypeptidase OS=Canis lupus familiaris GN=SCPEP1 PE=3 SV=2	F1PSP6|F1PSP6_CANLF (+1)	Canis lupus familiaris	11	14
1436	ER membrane protein complex subunit 7 OS=Canis lupus familiaris GN=EMC7 PE=4 SV=1	J9P692|J9P692_CANLF	Canis lupus familiaris	11	22
1334	Epidermal growth factor receptor pathway substrate 15 like 1 OS=Canis lupus familiaris GN=EPS15L1 PE=4 SV=1	J9P7A9|J9P7A9_CANLF	Canis lupus familiaris	12	20
1834	Uncharacterized protein OS=Canis lupus familiaris PE=4 SV=1	J9NYL5|J9NYL5_CANLF	Canis lupus familiaris	8	16
962	Sigma non-opioid intracellular receptor 1 OS=Canis lupus familiaris GN=SIGMAR1 PE=4 SV=1	J9P813|J9P813_CANLF	Canis lupus familiaris	19	13
1466	Caveolin-1 OS=Canis lupus familiaris OX=9615 GN=CAV1 PE=1 SV=1	CAV1_CANLF	Canis lupus familiaris	11	10
775	DnaJ heat shock protein family (Hsp40) member C13 OS=Canis lupus familiaris GN=DNAJC13 PE=4 SV=1	E2R6R6|E2R6R6_CANLF	Canis lupus familiaris	23	11
1031	PC4 and SFRS1 interacting protein 1 OS=Canis lupus familiaris GN=PSIP1 PE=4 SV=2	E2REJ7|E2REJ7_CANLF	Canis lupus familiaris	17	16
1156	Exosome component 7 OS=Canis lupus familiaris GN=EXOSC7 PE=4 SV=1	E2RNH9|E2RNH9_CANLF	Canis lupus familiaris	15	20
926	HAUS augmin like complex subunit 1 OS=Canis lupus familiaris GN=HAUS1 PE=4 SV=1	E2RPA4|E2RPA4_CANLF	Canis lupus familiaris	19	15
1227	KH RNA binding domain containing, signal transduction associated 1 OS=Canis lupus familiaris GN=KHDRBS1 PE=4 SV=2	F1PLD5|F1PLD5_CANLF	Canis lupus familiaris	14	12
1559	NADH:ubiquinone oxidoreductase core subunit S2 OS=Canis lupus familiaris GN=NDUFS2 PE=3 SV=2	F1PVM9|F1PVM9_CANLF	Canis lupus familiaris	10	11
927	Cullin 4A OS=Canis lupus familiaris GN=CUL4A PE=3 SV=2	F1Q284|F1Q284_CANLF	Canis lupus familiaris	19	10
1040	Ribosomal oxygenase 1 OS=Canis lupus familiaris GN=RIOX1 PE=4 SV=1	F6UWL4|F6UWL4_CANLF	Canis lupus familiaris	17	15
1355	RNA polymerase II subunit E OS=Canis lupus familiaris GN=POLR2E PE=3 SV=1	F6X571|F6X571_CANLF	Canis lupus familiaris	12	17
485	Guanine nucleotide-binding protein G(I)/G(S)/G(T) subunit beta-1 OS=Canis lupus familiaris OX=9615 GN=GNB1 PE=2 SV=3	GBB1_CANLF	Canis lupus familiaris	35	32
992	Uncharacterized protein OS=Canis lupus familiaris GN=RPIA PE=3 SV=1	J9NX73|J9NX73_CANLF	Canis lupus familiaris	18	20
1041	Zinc finger CCCH-type containing, antiviral 1 OS=Canis lupus familiaris GN=ZC3HAV1 PE=4 SV=1	J9P1L5|J9P1L5_CANLF	Canis lupus familiaris	17	24
444	Eukaryotic translation initiation factor 4A2 OS=Canis lupus familiaris GN=EIF4A2 PE=3 SV=1	E2R3J1|E2R3J1_CANLF	Canis lupus familiaris	38	26
2138	Thyroid hormone receptor associated protein 3 OS=Canis lupus familiaris GN=THRAP3 PE=4 SV=1	E2R7P6|E2R7P6_CANLF	Canis lupus familiaris	6	6
1364	Integrin subunit alpha 6 OS=Canis lupus familiaris GN=ITGA6 PE=3 SV=2	E2RL88|E2RL88_CANLF	Canis lupus familiaris	12	9
936	Prostaglandin E synthase 2 OS=Canis lupus familiaris GN=PTGES2 PE=4 SV=2	F1P9X4|F1P9X4_CANLF	Canis lupus familiaris	19	13
897	Selenium binding protein 1 OS=Canis lupus familiaris GN=SELENBP1 PE=4 SV=2	F1PNH6|F1PNH6_CANLF	Canis lupus familiaris	20	16
1042	NOP2/Sun RNA methyltransferase family member 2 OS=Canis lupus familiaris GN=NSUN2 PE=3 SV=2	F1PRL0|F1PRL0_CANLF	Canis lupus familiaris	17	17
1575	Golgin A3 OS=Canis lupus familiaris GN=GOLGA3 PE=4 SV=2	F1Q0T0|F1Q0T0_CANLF	Canis lupus familiaris	10	8
1343	Aspartate beta-hydroxylase OS=Canis lupus familiaris GN=ASPH PE=4 SV=2	F1Q257|F1Q257_CANLF	Canis lupus familiaris	12	13
990	Stromal cell derived factor 2 OS=Canis lupus familiaris GN=SDF2 PE=4 SV=1	J9P9R6|J9P9R6_CANLF	Canis lupus familiaris	18	14
898	Lactamase beta 2 OS=Canis lupus familiaris GN=LACTB2 PE=4 SV=1	E2QXB6|E2QXB6_CANLF	Canis lupus familiaris	20	14
1090	Adenosylhomocysteinase OS=Canis lupus familiaris GN=AHCY PE=3 SV=2	E2QXS7|E2QXS7_CANLF	Canis lupus familiaris	16	16
1821	Uncharacterized protein OS=Canis lupus familiaris GN=PDHB PE=4 SV=1	E2R268|E2R268_CANLF	Canis lupus familiaris	8	5
1138	AMP deaminase OS=Canis lupus familiaris GN=AMPD3 PE=3 SV=1	E2R740|E2R740_CANLF	Canis lupus familiaris	15	24
988	Cytoplasmic linker associated protein 1 OS=Canis lupus familiaris GN=CLASP1 PE=4 SV=2	F1PD21|F1PD21_CANLF	Canis lupus familiaris	18	15
2123	Uncharacterized protein OS=Canis lupus familiaris GN=SFPQ PE=4 SV=2	F1P7J0|F1P7J0_CANLF	Canis lupus familiaris	6	3
1065	Mitochondrial ribosomal protein L52 OS=Canis lupus familiaris GN=MRPL52 PE=4 SV=1	F1PPG1|F1PPG1_CANLF	Canis lupus familiaris	17	10
43	Actinin alpha 4 OS=Canis lupus familiaris GN=ACTN4 PE=4 SV=1	E2R5T9|E2R5T9_CANLF	Canis lupus familiaris	153	129
1013	2'-5'-oligoadenylate synthetase 1 OS=Canis lupus familiaris GN=OAS1 PE=4 SV=2	F1PLW6|F1PLW6_CANLF (+1)	Canis lupus familiaris	17	27
1084	Replication protein A subunit OS=Canis lupus familiaris GN=RPA1 PE=3 SV=1	E2R436|E2R436_CANLF	Canis lupus familiaris	16	17
891	Translocase of inner mitochondrial membrane 50 OS=Canis lupus familiaris GN=TIMM50 PE=4 SV=2	E2RFI6|E2RFI6_CANLF	Canis lupus familiaris	20	22
355	ARP1 actin related protein 1 homolog B OS=Canis lupus familiaris GN=ACTR1B PE=3 SV=1	E2RHX6|E2RHX6_CANLF	Canis lupus familiaris	47	43
1281	NGG1 interacting factor 3 like 1 OS=Canis lupus familiaris GN=NIF3L1 PE=4 SV=2	E2RQI7|E2RQI7_CANLF	Canis lupus familiaris	13	14
850	Pyruvate dehydrogenase kinase 2 OS=Canis lupus familiaris GN=PDK2 PE=4 SV=2	F1P918|F1P918_CANLF	Canis lupus familiaris	21	21
852	Mitochondrial ribosomal protein S2 OS=Canis lupus familiaris GN=MRPS2 PE=3 SV=2	F1PHF1|F1PHF1_CANLF	Canis lupus familiaris	21	16
1291	UMP-CMP kinase OS=Canis lupus familiaris GN=CMPK1 PE=3 SV=2	F1PIG2|F1PIG2_CANLF	Canis lupus familiaris	13	8
1792	Protein phosphatase 6 regulatory subunit 1 OS=Canis lupus familiaris GN=PPP6R1 PE=4 SV=2	F1PPP3|F1PPP3_CANLF	Canis lupus familiaris	8	22
876	Coenzyme A synthase OS=Canis lupus familiaris GN=COASY PE=3 SV=2	E2QU79|E2QU79_CANLF (+1)	Canis lupus familiaris	20	22
948	RAB14, member RAS oncogene family OS=Canis lupus familiaris GN=RAB14 PE=4 SV=1	E2R0K4|E2R0K4_CANLF	Canis lupus familiaris	19	14
1085	Component of oligomeric golgi complex 7 OS=Canis lupus familiaris GN=COG7 PE=4 SV=1	E2RMD6|E2RMD6_CANLF	Canis lupus familiaris	16	20
1368	Methylosome subunit pICln OS=Canis lupus familiaris GN=CLNS1A PE=4 SV=2	F1P8R1|F1P8R1_CANLF	Canis lupus familiaris	12	16
893	Peptidase, mitochondrial processing alpha subunit OS=Canis lupus familiaris GN=PMPCA PE=3 SV=2	F1PF09|F1PF09_CANLF	Canis lupus familiaris	20	19
2118	Nucleolar GTP-binding protein 1 OS=Canis lupus familiaris GN=GTPBP4 PE=3 SV=2	F1PJY9|F1PJY9_CANLF	Canis lupus familiaris	6	9
968	Nipsnap homolog 2 OS=Canis lupus familiaris GN=NIPSNAP2 PE=4 SV=2	F1PZJ7|F1PZJ7_CANLF	Canis lupus familiaris	18	12
778	Phosphatidylinositol binding clathrin assembly protein OS=Canis lupus familiaris GN=PICALM PE=4 SV=1	J9NZJ6|J9NZJ6_CANLF	Canis lupus familiaris	23	26
909	Elongin B OS=Canis lupus familiaris GN=ELOB PE=4 SV=1	J9P8V5|J9P8V5_CANLF	Canis lupus familiaris	20	21
1562	Amino acid transporter OS=Canis lupus familiaris GN=SLC1A5 PE=2 SV=1	K7ZSN9|K7ZSN9_CANLF	Canis lupus familiaris	10	10
769	Serine/threonine-protein kinase mTOR OS=Canis lupus familiaris GN=MTOR PE=3 SV=1	E2R2L2|E2R2L2_CANLF	Canis lupus familiaris	23	32
779	NudC domain containing 1 OS=Canis lupus familiaris GN=NUDCD1 PE=4 SV=2	E2R0P2|E2R0P2_CANLF	Canis lupus familiaris	23	22
1563	Mannosyl-oligosaccharide glucosidase OS=Canis lupus familiaris GN=MOGS PE=4 SV=1	E2R8C9|E2R8C9_CANLF	Canis lupus familiaris	10	13
899	Anaphase promoting complex subunit 4 OS=Canis lupus familiaris GN=ANAPC4 PE=4 SV=2	E2R8L6|E2R8L6_CANLF	Canis lupus familiaris	20	19
1697	GDP-mannose 4,6-dehydratase OS=Canis lupus familiaris GN=GMDS PE=4 SV=2	E2RC02|E2RC02_CANLF	Canis lupus familiaris	9	12
1264	Integrin beta OS=Canis lupus familiaris PE=3 SV=2	E2RFE1|E2RFE1_CANLF	Canis lupus familiaris	13	11
878	Utrophin OS=Canis lupus familiaris GN=UTRN PE=4 SV=1	J9P1H1|J9P1H1_CANLF	Canis lupus familiaris	20	11
971	Tankyrase 1 binding protein 1 OS=Canis lupus familiaris GN=TNKS1BP1 PE=4 SV=1	E2R6L1|E2R6L1_CANLF	Canis lupus familiaris	18	4
836	TruB pseudouridine synthase family member 1 OS=Canis lupus familiaris GN=TRUB1 PE=3 SV=1	E2QZY6|E2QZY6_CANLF	Canis lupus familiaris	21	29
746	mRNA cap guanine-N7 methyltransferase OS=Canis lupus familiaris GN=RNMT PE=3 SV=1	E2R4R3|E2R4R3_CANLF	Canis lupus familiaris	24	20
931	Phosphatidylinositol-5-phosphate 4-kinase type 2 gamma OS=Canis lupus familiaris GN=PIP4K2C PE=4 SV=2	F1PA10|F1PA10_CANLF	Canis lupus familiaris	19	20
932	Vesicle trafficking 1 OS=Canis lupus familiaris GN=VTA1 PE=4 SV=2	F1PBM2|F1PBM2_CANLF	Canis lupus familiaris	19	19
886	Microtubule associated protein 1S OS=Canis lupus familiaris GN=MAP1S PE=4 SV=2	F1PN67|F1PN67_CANLF	Canis lupus familiaris	20	16
1459	Uncharacterized protein OS=Canis lupus familiaris GN=IFIT5 PE=4 SV=2	F1PWG0|F1PWG0_CANLF	Canis lupus familiaris	11	16
838	Uncharacterized protein OS=Canis lupus familiaris GN=CTBP2 PE=3 SV=1	F6X5G9|F6X5G9_CANLF	Canis lupus familiaris	21	21
1024	Uncharacterized protein OS=Canis lupus familiaris PE=3 SV=1	J9NZ41|J9NZ41_CANLF	Canis lupus familiaris	17	13
1288	Staphylococcal nuclease and tudor domain containing 1 OS=Canis lupus familiaris GN=SND1 PE=4 SV=2	E2RH91|E2RH91_CANLF	Canis lupus familiaris	13	4
801	Arginyl aminopeptidase OS=Canis lupus familiaris GN=RNPEP PE=4 SV=2	E2QXP3|E2QXP3_CANLF	Canis lupus familiaris	22	16
1292	BCAS2, pre-mRNA processing factor OS=Canis lupus familiaris GN=BCAS2 PE=4 SV=1	E2RL57|E2RL57_CANLF	Canis lupus familiaris	13	11
1925	Acylglycerol kinase OS=Canis lupus familiaris GN=AGK PE=4 SV=2	E2RRR1|E2RRR1_CANLF	Canis lupus familiaris	7	20
1168	Proteasome subunit beta type OS=Canis lupus familiaris GN=PSMB1 PE=3 SV=2	F1PF02|F1PF02_CANLF	Canis lupus familiaris	15	14
887	Chromosome 16 open reading frame 62 OS=Canis lupus familiaris GN=C16orf62 PE=4 SV=2	F1PGW5|F1PGW5_CANLF	Canis lupus familiaris	20	15
1282	Aldo-keto reductase family 1 member A1 OS=Canis lupus familiaris GN=AKR1A1 PE=4 SV=2	F1PK43|F1PK43_CANLF	Canis lupus familiaris	13	13
1133	Jupiter microtubule associated homolog 2 OS=Canis lupus familiaris GN=JPT2 PE=4 SV=1	F6XGA3|F6XGA3_CANLF	Canis lupus familiaris	15	10
1217	Bcl-2 antagonist/killer protein OS=Canis lupus familiaris GN=BAK PE=2 SV=1	Q52HB2|Q52HB2_CANLF	Canis lupus familiaris	14	17
978	Parkinsonism associated deglycase OS=Canis lupus familiaris GN=PARK7 PE=4 SV=1	E2QS13|E2QS13_CANLF	Canis lupus familiaris	18	18
1208	tRNA-splicing endonuclease subunit Sen34 OS=Canis lupus familiaris GN=TSEN34 PE=3 SV=2	E2R411|E2R411_CANLF	Canis lupus familiaris	14	19
1365	Anaphase promoting complex subunit 7 OS=Canis lupus familiaris GN=ANAPC7 PE=4 SV=2	E2R9A5|E2R9A5_CANLF	Canis lupus familiaris	12	13
1567	Mitochondrial ribosomal protein L11 OS=Canis lupus familiaris GN=MRPL11 PE=3 SV=1	E2RBT1|E2RBT1_CANLF	Canis lupus familiaris	10	6
1339	Leucine zipper protein 1 OS=Canis lupus familiaris GN=LUZP1 PE=4 SV=1	E2RDB1|E2RDB1_CANLF	Canis lupus familiaris	12	22
945	Coiled-coil domain containing 90B OS=Canis lupus familiaris GN=CCDC90B PE=4 SV=2	E2RGG1|E2RGG1_CANLF	Canis lupus familiaris	19	16
1152	Uncharacterized protein OS=Canis lupus familiaris PE=4 SV=2	E2RLB4|E2RLB4_CANLF	Canis lupus familiaris	15	24
903	Related RAS viral (r-ras) oncogene homolog 2 OS=Canis lupus familiaris GN=RRAS2 PE=4 SV=2	F1P9Z4|F1P9Z4_CANLF	Canis lupus familiaris	20	28
884	Acyl-CoA synthetase long chain family member 4 OS=Canis lupus familiaris GN=ACSL4 PE=4 SV=2	F1PEH9|F1PEH9_CANLF	Canis lupus familiaris	20	20
1099	Uncharacterized protein OS=Canis lupus familiaris PE=3 SV=2	F1PQD4|F1PQD4_CANLF	Canis lupus familiaris	16	20
880	Unc-45 myosin chaperone A OS=Canis lupus familiaris GN=UNC45A PE=4 SV=2	F1PR18|F1PR18_CANLF	Canis lupus familiaris	20	25
986	MICOS complex subunit OS=Canis lupus familiaris GN=APOOL PE=4 SV=2	F1PTF7|F1PTF7_CANLF	Canis lupus familiaris	18	14
753	Phosphoribosyl pyrophosphate synthetase associated protein 1 OS=Canis lupus familiaris GN=PRPSAP1 PE=4 SV=1	J9NVA0|J9NVA0_CANLF	Canis lupus familiaris	24	25
1260	60S ribosomal protein L13a OS=Canis lupus familiaris OX=9615 GN=RPL13A PE=1 SV=2	RL13A_CANLF	Canis lupus familiaris	13	13
2459	Hypoxia up-regulated 1 OS=Canis lupus familiaris GN=HYOU1 PE=3 SV=2	E2RB31|E2RB31_CANLF	Canis lupus familiaris	4	4
2769	Secreted phosphoprotein 1 OS=Canis lupus familiaris GN=SPP1 PE=4 SV=1	E2R161|E2R161_CANLF	Canis lupus familiaris	3	2
1069	Tapasin OS=Canis lupus familiaris OX=9615 GN=TAPBP PE=3 SV=1	TPSN_CANLF	Canis lupus familiaris	16	26
1038	BRISC and BRCA1 A complex member 2 OS=Canis lupus familiaris GN=BABAM2 PE=4 SV=2	E2RMP1|E2RMP1_CANLF (+1)	Canis lupus familiaris	17	16
1808	Deoxyuridine triphosphatase OS=Canis lupus familiaris GN=DUT PE=4 SV=2	E2RRF8|E2RRF8_CANLF	Canis lupus familiaris	8	20
1818	Peptidyl-prolyl cis-trans isomerase OS=Canis lupus familiaris GN=PPIB PE=3 SV=2	F1PLV2|F1PLV2_CANLF	Canis lupus familiaris	8	6
1142	Prefoldin subunit 3 OS=Canis lupus familiaris GN=VBP1 PE=3 SV=1	F6XQ49|F6XQ49_CANLF	Canis lupus familiaris	15	19
922	Ubiquitin associated protein 2 OS=Canis lupus familiaris GN=UBAP2 PE=4 SV=1	J9PB94|J9PB94_CANLF	Canis lupus familiaris	19	17
1610	Dystonin OS=Canis lupus familiaris GN=DST PE=4 SV=1	J9P0W8|J9P0W8_CANLF	Canis lupus familiaris	9	6
1134	Optineurin OS=Canis lupus familiaris GN=OPTN PE=4 SV=2	E2RBP8|E2RBP8_CANLF	Canis lupus familiaris	15	25
924	Cyclin dependent kinase 2 OS=Canis lupus familiaris GN=CDK2 PE=3 SV=1	E2QW70|E2QW70_CANLF	Canis lupus familiaris	19	25
983	Protein kinase cAMP-dependent type I regulatory subunit alpha OS=Canis lupus familiaris GN=PRKAR1A PE=4 SV=1	E2QZV5|E2QZV5_CANLF	Canis lupus familiaris	18	14
1095	Tudor and KH domain containing OS=Canis lupus familiaris GN=TDRKH PE=4 SV=2	F1PJ57|F1PJ57_CANLF	Canis lupus familiaris	16	16
842	SEL1L ERAD E3 ligase adaptor subunit OS=Canis lupus familiaris GN=SEL1L PE=4 SV=2	F1PVX5|F1PVX5_CANLF	Canis lupus familiaris	21	10
1033	C-terminal binding protein 1 OS=Canis lupus familiaris GN=CTBP1 PE=3 SV=1	J9NTH6|J9NTH6_CANLF	Canis lupus familiaris	17	26
1073	Negative regulator of ubiquitin like proteins 1 OS=Canis lupus familiaris GN=NUB1 PE=4 SV=1	J9NW43|J9NW43_CANLF	Canis lupus familiaris	16	22
705	Myotrophin OS=Canis lupus familiaris OX=9615 GN=MTPN PE=3 SV=3	MTPN_CANLF	Canis lupus familiaris	25	18
1543	ATPase H+ transporting V1 subunit D OS=Canis lupus familiaris GN=ATP6V1D PE=4 SV=1	E2QVC0|E2QVC0_CANLF	Canis lupus familiaris	10	12
1198	MNAT1, CDK activating kinase assembly factor OS=Canis lupus familiaris GN=MNAT1 PE=4 SV=1	E2QVF4|E2QVF4_CANLF	Canis lupus familiaris	14	21
1104	Nucleoporin 37 OS=Canis lupus familiaris GN=NUP37 PE=4 SV=1	E2R488|E2R488_CANLF	Canis lupus familiaris	16	13
1224	RNA polymerase I subunit D OS=Canis lupus familiaris GN=POLR1D PE=4 SV=1	E2RI73|E2RI73_CANLF	Canis lupus familiaris	14	16
1403	Ubiquitin conjugating enzyme E2 H OS=Canis lupus familiaris GN=UBE2H PE=3 SV=2	E2RJH3|E2RJH3_CANLF	Canis lupus familiaris	11	20
1203	DEAD-box helicase 6 OS=Canis lupus familiaris GN=DDX6 PE=3 SV=1	E2RR01|E2RR01_CANLF	Canis lupus familiaris	14	15
881	Alanyl-tRNA synthetase OS=Canis lupus familiaris GN=AARS PE=3 SV=2	F1P7C2|F1P7C2_CANLF	Canis lupus familiaris	20	5
803	Uncharacterized protein OS=Canis lupus familiaris GN=TXNRD1 PE=3 SV=2	F1PBX0|F1PBX0_CANLF	Canis lupus familiaris	22	23
2114	Uncharacterized protein OS=Canis lupus familiaris PE=4 SV=2	F1PLD8|F1PLD8_CANLF	Canis lupus familiaris	6	7
1461	Procollagen-lysine,2-oxoglutarate 5-dioxygenase 2 OS=Canis lupus familiaris GN=PLOD2 PE=4 SV=2	F1PZL5|F1PZL5_CANLF	Canis lupus familiaris	11	12
1632	Vacuolar protein sorting-associated protein 52 homolog OS=Canis lupus familiaris OX=9615 GN=VPS52 PE=3 SV=1	VPS52_CANLF	Canis lupus familiaris	9	8
3640	Uncharacterized protein OS=Canis lupus familiaris PE=4 SV=1	J9NZV9|J9NZV9_CANLF	Canis lupus familiaris	0	0
1283	Beta-glucuronidase OS=Canis lupus familiaris OX=9615 GN=GUSB PE=1 SV=1	BGLR_CANLF (+1)	Canis lupus familiaris	13	14
1157	GDP-mannose pyrophosphorylase A OS=Canis lupus familiaris GN=GMPPA PE=4 SV=1	E2R1D1|E2R1D1_CANLF	Canis lupus familiaris	15	16
1034	Crystallin lambda 1 OS=Canis lupus familiaris GN=CRYL1 PE=4 SV=2	E2R471|E2R471_CANLF	Canis lupus familiaris	17	14
1218	Clustered mitochondria protein homolog OS=Canis lupus familiaris GN=CLUH PE=3 SV=2	E2R9L7|E2R9L7_CANLF	Canis lupus familiaris	14	12
853	Protein kinase AMP-activated non-catalytic subunit gamma 2 OS=Canis lupus familiaris GN=PRKAG2 PE=4 SV=2	E2RFC5|E2RFC5_CANLF	Canis lupus familiaris	21	20
1430	Uncharacterized protein OS=Canis lupus familiaris GN=PIK3C3 PE=3 SV=2	E2RIF9|E2RIF9_CANLF	Canis lupus familiaris	11	17
1091	Coiled-coil domain containing 34 OS=Canis lupus familiaris GN=CCDC34 PE=4 SV=2	E2RJN7|E2RJN7_CANLF	Canis lupus familiaris	16	16
1143	Phosphoserine phosphatase OS=Canis lupus familiaris GN=PSPH PE=4 SV=2	E2RPN5|E2RPN5_CANLF	Canis lupus familiaris	15	16
1353	SEC13 homolog, nuclear pore and COPII coat complex component OS=Canis lupus familiaris GN=SEC13 PE=3 SV=2	F1PDM3|F1PDM3_CANLF	Canis lupus familiaris	12	15
1214	Ribosomal protein S6 kinase A1 OS=Canis lupus familiaris GN=RPS6KA1 PE=4 SV=2	F1PIL4|F1PIL4_CANLF	Canis lupus familiaris	14	21
1367	Protein phosphatase 1 regulatory subunit 21 OS=Canis lupus familiaris GN=PPP1R21 PE=4 SV=1	F6UXD0|F6UXD0_CANLF	Canis lupus familiaris	12	14
879	KH-type splicing regulatory protein OS=Canis lupus familiaris GN=KHSRP PE=4 SV=1	F6Y140|F6Y140_CANLF	Canis lupus familiaris	20	12
1685	Mitochondrial ribosomal protein S6 OS=Canis lupus familiaris GN=MRPS6 PE=4 SV=1	J9P113|J9P113_CANLF	Canis lupus familiaris	9	8
1966	Adhesion G protein-coupled receptor E5 OS=Canis lupus familiaris GN=ADGRE5 PE=2 SV=1	Q2Q423|Q2Q423_CANLF	Canis lupus familiaris	7	6
1361	UDP-glucose 6-dehydrogenase OS=Canis lupus familiaris GN=UGDH PE=3 SV=1	E2R311|E2R311_CANLF	Canis lupus familiaris	12	7
1960	DNA-directed RNA polymerase subunit beta OS=Canis lupus familiaris GN=POLR1B PE=3 SV=2	E2REX8|E2REX8_CANLF	Canis lupus familiaris	7	6
2286	PAF1 homolog, Paf1/RNA polymerase II complex component OS=Canis lupus familiaris GN=PAF1 PE=4 SV=2	E2RFT3|E2RFT3_CANLF	Canis lupus familiaris	5	8
1022	NADH dehydrogenase [ubiquinone] 1 alpha subcomplex subunit 10, mitochondrial OS=Canis lupus familiaris GN=NDUFA10 PE=3 SV=2	E2RIG0|E2RIG0_CANLF	Canis lupus familiaris	17	29
1199	SH3 domain containing GRB2 like, endophilin B2 OS=Canis lupus familiaris GN=SH3GLB2 PE=4 SV=1	E2RQH8|E2RQH8_CANLF	Canis lupus familiaris	14	26
1016	Elongator complex protein 3 OS=Canis lupus familiaris GN=ELP3 PE=3 SV=2	F1PAW4|F1PAW4_CANLF	Canis lupus familiaris	17	18
979	Ankyrin repeat and FYVE domain containing 1 OS=Canis lupus familiaris GN=ANKFY1 PE=4 SV=2	F1PN76|F1PN76_CANLF	Canis lupus familiaris	18	20
972	Histone acetyltransferase type B catalytic subunit OS=Canis lupus familiaris GN=HAT1 PE=3 SV=2	F1PUX9|F1PUX9_CANLF	Canis lupus familiaris	18	25
1354	NADH dehydrogenase [ubiquinone] 1 alpha subcomplex subunit 12 OS=Canis lupus familiaris GN=NDUFA12 PE=3 SV=2	F1PWZ9|F1PWZ9_CANLF	Canis lupus familiaris	12	17
1123	Trans-2,3-enoyl-CoA reductase OS=Canis lupus familiaris GN=TECR PE=4 SV=2	F1PZL2|F1PZL2_CANLF	Canis lupus familiaris	15	15
2120	Cadherin 17 OS=Canis lupus familiaris GN=CDH17 PE=4 SV=1	J9NTL4|J9NTL4_CANLF	Canis lupus familiaris	6	5
1957	VPS26, retromer complex component A OS=Canis lupus familiaris GN=VPS26A PE=4 SV=1	F6V393|F6V393_CANLF	Canis lupus familiaris	7	6
2776	Uncharacterized protein OS=Canis lupus familiaris GN=NONO PE=4 SV=2	F1PTP3|F1PTP3_CANLF	Canis lupus familiaris	3	0
771	Replication factor C subunit 4 OS=Canis lupus familiaris GN=RFC4 PE=4 SV=1	E2R2M6|E2R2M6_CANLF	Canis lupus familiaris	23	17
1144	Glycogen synthase kinase 3 beta OS=Canis lupus familiaris GN=GSK3B PE=3 SV=1	E2R4Y4|E2R4Y4_CANLF (+1)	Canis lupus familiaris	15	24
1160	CDGSH iron sulfur domain 2 OS=Canis lupus familiaris GN=CISD2 PE=4 SV=1	E2R702|E2R702_CANLF	Canis lupus familiaris	15	16
847	Uncharacterized protein OS=Canis lupus familiaris GN=LOC481017 PE=4 SV=1	E2RL06|E2RL06_CANLF	Canis lupus familiaris	21	16
1205	Solute carrier family 27 member 4 OS=Canis lupus familiaris GN=SLC27A4 PE=4 SV=2	F1PAM6|F1PAM6_CANLF	Canis lupus familiaris	14	22
1748	Ubiquitin family domain containing 1 OS=Canis lupus familiaris GN=UBFD1 PE=4 SV=2	F1PHN9|F1PHN9_CANLF	Canis lupus familiaris	8	8
1560	UTP--glucose-1-phosphate uridylyltransferase OS=Canis lupus familiaris GN=UGP2 PE=3 SV=2	F1Q1Q8|F1Q1Q8_CANLF	Canis lupus familiaris	10	9
1961	Nucleoporin 85 OS=Canis lupus familiaris GN=NUP85 PE=4 SV=1	J9P8V1|J9P8V1_CANLF	Canis lupus familiaris	7	6
2113	Eukaryotic translation initiation factor 1A, X-linked OS=Canis lupus familiaris GN=EIF1AX PE=3 SV=1	J9NYQ8|J9NYQ8_CANLF	Canis lupus familiaris	6	2
1125	SAM and HD domain containing deoxynucleoside triphosphate triphosphohydrolase 1 OS=Canis lupus familiaris GN=SAMHD1 PE=4 SV=1	E2QTR2|E2QTR2_CANLF	Canis lupus familiaris	15	33
2287	NADH dehydrogenase [ubiquinone] flavoprotein 2 OS=Canis lupus familiaris GN=NDUFV2 PE=4 SV=1	E2QVP4|E2QVP4_CANLF	Canis lupus familiaris	5	8
1158	Cathepsin B OS=Canis lupus familiaris GN=CTSB PE=3 SV=1	E2R6Q7|E2R6Q7_CANLF	Canis lupus familiaris	15	14
1261	Adaptor related protein complex 3 mu 1 subunit OS=Canis lupus familiaris GN=AP3M1 PE=3 SV=1	E2RJN1|E2RJN1_CANLF	Canis lupus familiaris	13	9
1274	Proteasome subunit beta type OS=Canis lupus familiaris GN=PSMB10 PE=3 SV=2	E2RKR9|E2RKR9_CANLF	Canis lupus familiaris	13	17
1576	Nucleoporin 58 OS=Canis lupus familiaris GN=NUP58 PE=4 SV=2	E2RMJ6|E2RMJ6_CANLF (+1)	Canis lupus familiaris	10	6
1767	Proline rich coiled-coil 2A OS=Canis lupus familiaris GN=PRRC2A PE=4 SV=2	E2RQE3|E2RQE3_CANLF	Canis lupus familiaris	8	8
1209	Synapse associated protein 1 OS=Canis lupus familiaris GN=SYAP1 PE=4 SV=1	E2RQL3|E2RQL3_CANLF	Canis lupus familiaris	14	20
1504	Decapping mRNA 1A OS=Canis lupus familiaris GN=DCP1A PE=4 SV=2	F1PGG7|F1PGG7_CANLF	Canis lupus familiaris	10	12
1113	DEAD-box helicase 17 OS=Canis lupus familiaris GN=DDX17 PE=3 SV=2	F1PID8|F1PID8_CANLF	Canis lupus familiaris	16	17
1514	Agrin OS=Canis lupus familiaris GN=AGRN PE=4 SV=2	F1Q2Z6|F1Q2Z6_CANLF	Canis lupus familiaris	10	12
1106	Methyl-CpG binding domain protein 3 OS=Canis lupus familiaris GN=MBD3 PE=4 SV=1	F6XHM3|F6XHM3_CANLF	Canis lupus familiaris	16	8
2005	Prolyl 3-hydroxylase 1 OS=Canis lupus familiaris GN=P3H1 PE=4 SV=2	F1PS57|F1PS57_CANLF	Canis lupus familiaris	7	7
3749	Small nuclear ribonucleoprotein U1 subunit 70 OS=Canis lupus familiaris GN=SNRNP70 PE=4 SV=1	F6V5G7|F6V5G7_CANLF	Canis lupus familiaris	0	0
1462	Adhesion regulating molecule 1 OS=Canis lupus familiaris GN=ADRM1 PE=4 SV=1	E2RDP4|E2RDP4_CANLF	Canis lupus familiaris	11	20
1463	Uncharacterized protein OS=Canis lupus familiaris GN=LOC100856647 PE=4 SV=2	E2RGL7|E2RGL7_CANLF	Canis lupus familiaris	11	18
1153	Platelet activating factor acetylhydrolase 1b catalytic subunit 2 OS=Canis lupus familiaris GN=PAFAH1B2 PE=4 SV=1	E2RN02|E2RN02_CANLF	Canis lupus familiaris	15	9
1155	RAB43, member RAS oncogene family OS=Canis lupus familiaris GN=RAB43 PE=4 SV=1	E2RP90|E2RP90_CANLF	Canis lupus familiaris	15	18
1210	Thioredoxin related transmembrane protein 3 OS=Canis lupus familiaris GN=TMX3 PE=4 SV=2	F1PIX5|F1PIX5_CANLF	Canis lupus familiaris	14	10
1286	BUB3, mitotic checkpoint protein OS=Canis lupus familiaris GN=BUB3 PE=4 SV=2	F1PNG1|F1PNG1_CANLF	Canis lupus familiaris	13	18
1130	Mitogen-activated protein kinase kinase 3 OS=Canis lupus familiaris GN=MAP2K3 PE=3 SV=1	F1PXD8|F1PXD8_CANLF	Canis lupus familiaris	15	16
1322	Clathrin interactor 1 OS=Canis lupus familiaris GN=CLINT1 PE=4 SV=1	J9P2S1|J9P2S1_CANLF	Canis lupus familiaris	12	17
1571	Mitochondrial ribosomal protein L21 OS=Canis lupus familiaris GN=MRPL21 PE=4 SV=1	J9P2W1|J9P2W1_CANLF	Canis lupus familiaris	10	10
739	Reticulon OS=Canis lupus familiaris GN=RTN3 PE=4 SV=1	J9P9U4|J9P9U4_CANLF	Canis lupus familiaris	24	24
2115	Nucleoporin 54 OS=Canis lupus familiaris GN=NUP54 PE=4 SV=1	F6UV54|F6UV54_CANLF	Canis lupus familiaris	6	3
2054	LIM domain and actin binding 1 OS=Canis lupus familiaris GN=LIMA1 PE=4 SV=2	E2QW54|E2QW54_CANLF	Canis lupus familiaris	6	29
1817	REST corepressor 1 OS=Canis lupus familiaris GN=RCOR1 PE=4 SV=2	F1PEI0|F1PEI0_CANLF	Canis lupus familiaris	8	11
1145	Translocase of inner mitochondrial membrane domain containing 1 OS=Canis lupus familiaris GN=TIMMDC1 PE=4 SV=1	E2R2A0|E2R2A0_CANLF	Canis lupus familiaris	15	18
2478	Nucleoporin 98 OS=Canis lupus familiaris GN=NUP98 PE=4 SV=2	E2R4V6|E2R4V6_CANLF	Canis lupus familiaris	4	5
1356	GINS complex subunit 3 OS=Canis lupus familiaris GN=GINS3 PE=4 SV=1	E2R7G0|E2R7G0_CANLF	Canis lupus familiaris	12	9
1269	Sec1 family domain containing 2 OS=Canis lupus familiaris GN=SCFD2 PE=3 SV=2	E2RJT8|E2RJT8_CANLF	Canis lupus familiaris	13	20
1087	Abraxas 2, BRISC complex subunit OS=Canis lupus familiaris GN=ABRAXAS2 PE=4 SV=2	E2RM59|E2RM59_CANLF	Canis lupus familiaris	16	15
1192	Sphingosine-1-phosphate lyase 1 OS=Canis lupus familiaris GN=SGPL1 PE=3 SV=1	E2RME9|E2RME9_CANLF	Canis lupus familiaris	14	12
619	Dihydropyrimidinase like 3 OS=Canis lupus familiaris GN=DPYSL3 PE=4 SV=2	F1Q3Y2|F1Q3Y2_CANLF	Canis lupus familiaris	28	42
1536	Hepatocyte growth factor receptor OS=Canis lupus familiaris GN=MET PE=3 SV=1	J9P743|J9P743_CANLF	Canis lupus familiaris	10	13
800	SEC24 homolog B, COPII coat complex component OS=Canis lupus familiaris GN=SEC24B PE=4 SV=1	J9PAS8|J9PAS8_CANLF	Canis lupus familiaris	22	18
966	Hexamethylene bisacetamide inducible 1 OS=Canis lupus familiaris GN=HEXIM1 PE=4 SV=2	F1PRR3|F1PRR3_CANLF	Canis lupus familiaris	18	17
1270	Mitochondrial ribosomal protein S26 OS=Canis lupus familiaris GN=MRPS26 PE=4 SV=1	E2QW25|E2QW25_CANLF	Canis lupus familiaris	13	12
1287	Proteasome subunit beta type OS=Canis lupus familiaris GN=PSMB6 PE=3 SV=1	E2R0B6|E2R0B6_CANLF	Canis lupus familiaris	13	9
1412	Fas associated factor family member 2 OS=Canis lupus familiaris GN=FAF2 PE=4 SV=1	E2R2I4|E2R2I4_CANLF	Canis lupus familiaris	11	16
1103	Uncharacterized protein OS=Canis lupus familiaris GN=RBM3 PE=4 SV=2	E2R771|E2R771_CANLF	Canis lupus familiaris	16	14
1195	Sorting nexin OS=Canis lupus familiaris GN=SNX5 PE=3 SV=1	E2RAE6|E2RAE6_CANLF	Canis lupus familiaris	14	30
1926	Integrator complex subunit 14 OS=Canis lupus familiaris GN=INTS14 PE=4 SV=1	E2RRL6|E2RRL6_CANLF (+1)	Canis lupus familiaris	7	9
1448	Ubiquitinyl hydrolase 1 OS=Canis lupus familiaris GN=USP5 PE=3 SV=2	F1P9P5|F1P9P5_CANLF	Canis lupus familiaris	11	10
782	Keratin 14 OS=Canis lupus familiaris GN=KRT14 PE=3 SV=2	F1Q0R0|F1Q0R0_CANLF	Canis lupus familiaris	23	40
1164	TP53RK binding protein OS=Canis lupus familiaris GN=TPRKB PE=3 SV=1	E2RSA1|E2RSA1_CANLF	Canis lupus familiaris	15	2
1366	SWI/SNF related, matrix associated, actin dependent regulator of chromatin subfamily c member 2 OS=Canis lupus familiaris GN=SMARCC2 PE=4 SV=2	F1PVA9|F1PVA9_CANLF	Canis lupus familiaris	12	4
982	Tubulin folding cofactor B OS=Canis lupus familiaris GN=TBCB PE=4 SV=2	E2QYN0|E2QYN0_CANLF	Canis lupus familiaris	18	19
888	Dynein light chain LC8-type 1 OS=Canis lupus familiaris GN=DYNLL1 PE=4 SV=1	E2RK00|E2RK00_CANLF	Canis lupus familiaris	20	22
1440	Nicotinamide nucleotide transhydrogenase OS=Canis lupus familiaris GN=NNT PE=4 SV=2	F1PLG2|F1PLG2_CANLF	Canis lupus familiaris	11	14
1360	Uncharacterized protein OS=Canis lupus familiaris GN=AKR1B1 PE=4 SV=2	F1PNB8|F1PNB8_CANLF	Canis lupus familiaris	12	10
1340	D-amino acid oxidase OS=Canis lupus familiaris GN=DAO PE=4 SV=2	F1Q3Q2|F1Q3Q2_CANLF	Canis lupus familiaris	12	7
1222	SEC31 homolog A, COPII coat complex component OS=Canis lupus familiaris GN=SEC31A PE=4 SV=1	J9NRG5|J9NRG5_CANLF	Canis lupus familiaris	14	18
1958	SCO1, cytochrome c oxidase assembly protein OS=Canis lupus familiaris GN=SCO1 PE=4 SV=1	J9NS66|J9NS66_CANLF	Canis lupus familiaris	7	6
933	GATA zinc finger domain containing 2B OS=Canis lupus familiaris GN=GATAD2B PE=4 SV=1	J9NU60|J9NU60_CANLF	Canis lupus familiaris	19	9
1092	Uncharacterized protein OS=Canis lupus familiaris GN=LOC477558 PE=4 SV=1	J9NUJ7|J9NUJ7_CANLF	Canis lupus familiaris	16	9
1215	Parvin alpha OS=Canis lupus familiaris GN=PARVA PE=4 SV=1	J9NV14|J9NV14_CANLF	Canis lupus familiaris	14	8
1345	BICD cargo adaptor 2 OS=Canis lupus familiaris GN=BICD2 PE=4 SV=1	J9P4D4|J9P4D4_CANLF	Canis lupus familiaris	12	15
1473	Dihydrolipoyl dehydrogenase, mitochondrial OS=Canis lupus familiaris OX=9615 GN=DLD PE=1 SV=1	DLDH_CANLF (+1)	Canis lupus familiaris	11	3
802	Angio-associated migratory cell protein OS=Canis lupus familiaris OX=9615 GN=AAMP PE=3 SV=1	AAMP_CANLF	Canis lupus familiaris	22	20
937	Trafficking protein particle complex subunit OS=Canis lupus familiaris GN=TRAPPC3 PE=3 SV=1	E2QWX5|E2QWX5_CANLF	Canis lupus familiaris	19	9
1816	Succinate--CoA ligase [ADP/GDP-forming] subunit alpha, mitochondrial OS=Canis lupus familiaris GN=SUCLG1 PE=3 SV=1	E2R0Y5|E2R0Y5_CANLF	Canis lupus familiaris	8	13
1441	Thioredoxin like 1 OS=Canis lupus familiaris GN=TXNL1 PE=4 SV=2	E2R5M7|E2R5M7_CANLF	Canis lupus familiaris	11	8
1373	40S ribosomal protein S30 OS=Canis lupus familiaris GN=FAU PE=3 SV=1	E2RC86|E2RC86_CANLF	Canis lupus familiaris	12	12
804	Insulin like growth factor 2 mRNA binding protein 2 OS=Canis lupus familiaris GN=IGF2BP2 PE=4 SV=2	F1PDI8|F1PDI8_CANLF	Canis lupus familiaris	22	24
969	Programmed cell death 6 interacting protein OS=Canis lupus familiaris GN=PDCD6IP PE=4 SV=2	F1PFG6|F1PFG6_CANLF	Canis lupus familiaris	18	13
1688	Uncharacterized protein OS=Canis lupus familiaris GN=PRPF31 PE=4 SV=2	F1PKI0|F1PKI0_CANLF	Canis lupus familiaris	9	10
1449	Isocitrate dehydrogenase [NAD] subunit, mitochondrial OS=Canis lupus familiaris GN=IDH3B PE=3 SV=2	F1PTM3|F1PTM3_CANLF	Canis lupus familiaris	11	11
1089	Metaxin 1 OS=Canis lupus familiaris GN=MTX1 PE=4 SV=1	F6Y4X7|F6Y4X7_CANLF	Canis lupus familiaris	16	10
1077	Exportin for tRNA OS=Canis lupus familiaris GN=XPOT PE=4 SV=1	J9P2A6|J9P2A6_CANLF	Canis lupus familiaris	16	19
1245	3'-phosphoadenosine 5'-phosphosulfate synthase 1 OS=Canis lupus familiaris GN=PAPSS1 PE=3 SV=1	E2QZ13|E2QZ13_CANLF	Canis lupus familiaris	13	17
400	Y-box protein ZONAB-B OS=Canis lupus familiaris GN=ZONAB PE=1 SV=1	Q9N1Q2|Q9N1Q2_CANLF	Canis lupus familiaris	43	45
2935	RNA binding motif protein 17 OS=Canis lupus familiaris GN=RBM17 PE=4 SV=1	E2RMQ0|E2RMQ0_CANLF	Canis lupus familiaris	2	3
1951	Uncharacterized protein OS=Canis lupus familiaris GN=VPS33A PE=3 SV=2	E2R7K6|E2R7K6_CANLF	Canis lupus familiaris	7	9
939	Adenylate kinase 2, mitochondrial OS=Canis lupus familiaris GN=AK2 PE=3 SV=2	E2RE39|E2RE39_CANLF	Canis lupus familiaris	19	7
920	Exportin 7 OS=Canis lupus familiaris GN=XPO7 PE=4 SV=2	E2RH14|E2RH14_CANLF	Canis lupus familiaris	19	21
1148	Eukaryotic translation initiation factor 4B OS=Canis lupus familiaris GN=EIF4B PE=4 SV=1	E2RKS4|E2RKS4_CANLF	Canis lupus familiaris	15	10
1787	Serrate, RNA effector molecule OS=Canis lupus familiaris GN=SRRT PE=4 SV=1	E2RQV6|E2RQV6_CANLF	Canis lupus familiaris	8	7
1569	Uncharacterized protein OS=Canis lupus familiaris PE=3 SV=2	E2RRD2|E2RRD2_CANLF	Canis lupus familiaris	10	11
2091	Trafficking protein particle complex 4 OS=Canis lupus familiaris GN=TRAPPC4 PE=4 SV=1	E2RSA9|E2RSA9_CANLF	Canis lupus familiaris	6	6
1553	Nuclear cap binding protein subunit 1 OS=Canis lupus familiaris GN=NCBP1 PE=4 SV=2	F1PUP7|F1PUP7_CANLF	Canis lupus familiaris	10	9
2277	RAP2B, member of RAS oncogene family OS=Canis lupus familiaris GN=RAP2B PE=4 SV=1	J9NZ45|J9NZ45_CANLF	Canis lupus familiaris	5	6
1694	Uncharacterized protein OS=Canis lupus familiaris GN=U2AF1 PE=4 SV=1	J9P492|J9P492_CANLF	Canis lupus familiaris	9	14
1139	Syntaxin 18 OS=Canis lupus familiaris GN=STX18 PE=4 SV=1	J9P4H8|J9P4H8_CANLF	Canis lupus familiaris	15	15
1193	Exportin 5 OS=Canis lupus familiaris GN=XPO5 PE=4 SV=1	J9P8X1|J9P8X1_CANLF	Canis lupus familiaris	14	17
1437	Ras-related protein Rab-9A OS=Canis lupus familiaris OX=9615 GN=RAB9A PE=1 SV=2	RAB9A_CANLF	Canis lupus familiaris	11	18
1877	SPG7, paraplegin matrix AAA peptidase subunit OS=Canis lupus familiaris GN=SPG7 PE=3 SV=1	E2R4F3|E2R4F3_CANLF	Canis lupus familiaris	7	17
770	RAS protein activator like 1 OS=Canis lupus familiaris GN=RASAL1 PE=4 SV=1	J9NV00|J9NV00_CANLF	Canis lupus familiaris	23	15
2378	Uncharacterized protein OS=Canis lupus familiaris GN=ISY1 PE=4 SV=2	F1PV40|F1PV40_CANLF	Canis lupus familiaris	5	5
1585	Uncharacterized protein OS=Canis lupus familiaris GN=CIRBP PE=4 SV=1	F6XHA7|F6XHA7_CANLF	Canis lupus familiaris	10	8
2532	Thioredoxin domain containing 9 OS=Canis lupus familiaris GN=TXNDC9 PE=4 SV=2	F1PMA2|F1PMA2_CANLF	Canis lupus familiaris	4	0
1537	Basigin (Ok blood group) OS=Canis lupus familiaris GN=BSG PE=4 SV=1	E2QZT4|E2QZT4_CANLF	Canis lupus familiaris	10	16
1650	Fatty acyl-CoA reductase OS=Canis lupus familiaris GN=FAR1 PE=3 SV=2	E2R4R9|E2R4R9_CANLF	Canis lupus familiaris	9	13
1290	Isocitrate dehydrogenase [NAD] subunit, mitochondrial OS=Canis lupus familiaris GN=IDH3G PE=3 SV=1	E2R5X2|E2R5X2_CANLF	Canis lupus familiaris	13	12
984	Phosphoglucomutase 3 (Fragment) OS=Canis lupus familiaris GN=PGM3 PE=4 SV=2	E2R5Z9|E2R5Z9_CANLF	Canis lupus familiaris	18	12
1455	Fumarate hydratase OS=Canis lupus familiaris GN=FH PE=3 SV=1	E2RGR9|E2RGR9_CANLF	Canis lupus familiaris	11	7
1641	Cell division cycle 23 OS=Canis lupus familiaris GN=CDC23 PE=4 SV=1	E2RHG6|E2RHG6_CANLF	Canis lupus familiaris	9	7
1549	Uncharacterized protein OS=Canis lupus familiaris GN=MTHFD2 PE=3 SV=2	E2RQ65|E2RQ65_CANLF	Canis lupus familiaris	10	9
1369	Protein kinase C and casein kinase substrate in neurons 2 OS=Canis lupus familiaris GN=PACSIN2 PE=4 SV=2	F1PUE2|F1PUE2_CANLF	Canis lupus familiaris	12	6
1211	Phosphatidylinositol glycan anchor biosynthesis class S OS=Canis lupus familiaris GN=PIGS PE=4 SV=1	F6X735|F6X735_CANLF	Canis lupus familiaris	14	10
1196	Nucleoporin 155 OS=Canis lupus familiaris GN=NUP155 PE=4 SV=1	F6XTD9|F6XTD9_CANLF	Canis lupus familiaris	14	10
1275	BCL2 associated athanogene 6 OS=Canis lupus familiaris GN=BAG6 PE=4 SV=1	J9NYU4|J9NYU4_CANLF	Canis lupus familiaris	13	7
1493	Torsin 1A interacting protein 1 OS=Canis lupus familiaris GN=TOR1AIP1 PE=4 SV=1	J9P4M1|J9P4M1_CANLF	Canis lupus familiaris	10	16
1362	DNA-(apurinic or apyrimidinic site) lyase OS=Canis lupus familiaris GN=APEX1 PE=3 SV=1	J9PA46|J9PA46_CANLF	Canis lupus familiaris	12	7
1176	DnaJ heat shock protein family (Hsp40) member C7 OS=Canis lupus familiaris GN=DNAJC7 PE=4 SV=1	E2QWR5|E2QWR5_CANLF	Canis lupus familiaris	14	16
2768	NOP16 nucleolar protein OS=Canis lupus familiaris GN=NOP16 PE=4 SV=2	E2QWK8|E2QWK8_CANLF	Canis lupus familiaris	3	6
1708	Mitochondrial ribosomal protein S18A OS=Canis lupus familiaris GN=MRPS18A PE=4 SV=1	E2RBD5|E2RBD5_CANLF	Canis lupus familiaris	9	9
2110	SWI/SNF related, matrix associated, actin dependent regulator of chromatin, subfamily a, member 4 OS=Canis lupus familiaris GN=SMARCA4 PE=4 SV=2	E2RJ89|E2RJ89_CANLF	Canis lupus familiaris	6	2
1534	Myosin XVIIIA OS=Canis lupus familiaris GN=MYO18A PE=3 SV=1	F6Y037|F6Y037_CANLF	Canis lupus familiaris	10	17
2987	Indoleamine 2,3-dioxygenase 1 OS=Canis lupus familiaris GN=IDO1 PE=4 SV=1	E2R1E8|E2R1E8_CANLF	Canis lupus familiaris	0	28
1327	MKL1/myocardin like 2 OS=Canis lupus familiaris GN=MKL2 PE=4 SV=1	E2QYE9|E2QYE9_CANLF	Canis lupus familiaris	12	8
1431	Mitochondrial ribosomal protein L17 OS=Canis lupus familiaris GN=MRPL17 PE=3 SV=2	E2QYN8|E2QYN8_CANLF	Canis lupus familiaris	11	9
1692	Hydroxysteroid 17-beta dehydrogenase 4 OS=Canis lupus familiaris GN=HSD17B4 PE=4 SV=2	E2R4T7|E2R4T7_CANLF	Canis lupus familiaris	9	13
1450	Family with sequence similarity 49 member B OS=Canis lupus familiaris GN=FAM49B PE=4 SV=2	E2RCX9|E2RCX9_CANLF	Canis lupus familiaris	11	12
1212	Nucleophosmin/nucleoplasmin 3 OS=Canis lupus familiaris GN=NPM3 PE=4 SV=2	F1P694|F1P694_CANLF	Canis lupus familiaris	14	17
1262	Hexokinase 2 OS=Canis lupus familiaris GN=HK2 PE=3 SV=2	F1PAZ2|F1PAZ2_CANLF	Canis lupus familiaris	13	15
1469	Cleavage and polyadenylation specific factor 6 OS=Canis lupus familiaris GN=CPSF6 PE=4 SV=1	F1PGL4|F1PGL4_CANLF (+1)	Canis lupus familiaris	11	7
1258	Serpin family B member 8 OS=Canis lupus familiaris GN=SERPINB8 PE=3 SV=2	F1PIV3|F1PIV3_CANLF	Canis lupus familiaris	13	21
799	Baculoviral IAP repeat containing 6 OS=Canis lupus familiaris GN=BIRC6 PE=3 SV=2	F1PN38|F1PN38_CANLF	Canis lupus familiaris	22	17
1276	GADD45G interacting protein 1 OS=Canis lupus familiaris GN=GADD45GIP1 PE=4 SV=1	E2QUD5|E2QUD5_CANLF	Canis lupus familiaris	13	7
985	ABRA C-terminal like OS=Canis lupus familiaris GN=ABRACL PE=4 SV=1	E2QUY2|E2QUY2_CANLF	Canis lupus familiaris	18	19
1544	YTH N6-methyladenosine RNA binding protein 2 OS=Canis lupus familiaris GN=YTHDF2 PE=4 SV=2	E2QWK6|E2QWK6_CANLF (+1)	Canis lupus familiaris	10	15
1942	WD repeat domain 5 OS=Canis lupus familiaris GN=WDR5 PE=4 SV=2	E2R4H6|E2R4H6_CANLF	Canis lupus familiaris	7	11
1651	Striatin interacting protein 1 OS=Canis lupus familiaris GN=STRIP1 PE=4 SV=1	E2R5G8|E2R5G8_CANLF	Canis lupus familiaris	9	8
977	Uncharacterized protein OS=Canis lupus familiaris PE=4 SV=2	E2RRM0|E2RRM0_CANLF	Canis lupus familiaris	18	17
1934	Acyl-CoA dehydrogenase, C-4 to C-12 straight chain OS=Canis lupus familiaris GN=ACADM PE=3 SV=2	F1P6W6|F1P6W6_CANLF	Canis lupus familiaris	7	11
1788	UFM1 specific ligase 1 OS=Canis lupus familiaris GN=UFL1 PE=4 SV=2	F1PF47|F1PF47_CANLF	Canis lupus familiaris	8	8
1564	Pyruvate dehyrogenase phosphatase catalytic subunit 1 OS=Canis lupus familiaris GN=PDP1 PE=3 SV=2	F1PKC5|F1PKC5_CANLF	Canis lupus familiaris	10	16
973	Importin 11 OS=Canis lupus familiaris GN=IPO11 PE=4 SV=2	F1PTU2|F1PTU2_CANLF	Canis lupus familiaris	18	26
1652	Transmembrane protein 165 OS=Canis lupus familiaris GN=TMEM165 PE=4 SV=2	F1PU63|F1PU63_CANLF	Canis lupus familiaris	9	20
974	Ubiquitin specific peptidase 7 OS=Canis lupus familiaris GN=USP7 PE=3 SV=2	F1PX83|F1PX83_CANLF	Canis lupus familiaris	18	13
1146	Uncharacterized protein OS=Canis lupus familiaris GN=GSR PE=3 SV=2	F1PY21|F1PY21_CANLF	Canis lupus familiaris	15	14
1206	Uncharacterized protein OS=Canis lupus familiaris PE=4 SV=2	F1Q4K6|F1Q4K6_CANLF	Canis lupus familiaris	14	10
1689	Heparin binding growth factor OS=Canis lupus familiaris GN=HDGF PE=4 SV=1	J9NSE8|J9NSE8_CANLF	Canis lupus familiaris	9	6
1550	Regulator of chromosome condensation 1 OS=Canis lupus familiaris GN=RCC1 PE=4 SV=1	J9NTA0|J9NTA0_CANLF	Canis lupus familiaris	10	6
1451	Ubiquitin conjugating enzyme E2 I OS=Canis lupus familiaris GN=UBE2I PE=3 SV=1	J9NWL1|J9NWL1_CANLF	Canis lupus familiaris	11	7
2107	Lysine demethylase 1A OS=Canis lupus familiaris GN=KDM1A PE=4 SV=1	J9P3A3|J9P3A3_CANLF	Canis lupus familiaris	6	20
1474	Translocating chain-associated membrane protein 1 OS=Canis lupus familiaris OX=9615 GN=TRAM1 PE=1 SV=2	TRAM1_CANLF	Canis lupus familiaris	11	17
3734	Major vault protein OS=Canis lupus familiaris GN=MVP PE=4 SV=2	F1P914|F1P914_CANLF	Canis lupus familiaris	0	5
1681	DExD-box helicase 39A OS=Canis lupus familiaris GN=DDX39A PE=4 SV=1	E2QY95|E2QY95_CANLF	Canis lupus familiaris	9	14
1093	Integrin linked kinase OS=Canis lupus familiaris GN=ILK PE=4 SV=1	E2R5H4|E2R5H4_CANLF	Canis lupus familiaris	16	16
1191	Serine/threonine kinase 38 OS=Canis lupus familiaris GN=STK38 PE=3 SV=1	E2RA10|E2RA10_CANLF	Canis lupus familiaris	14	28
1140	Uncharacterized protein OS=Canis lupus familiaris GN=PI4K2A PE=4 SV=2	E2RB45|E2RB45_CANLF	Canis lupus familiaris	15	10
1080	Dynein light chain LC8-type 2 OS=Canis lupus familiaris GN=DYNLL2 PE=4 SV=1	E2RFR5|E2RFR5_CANLF	Canis lupus familiaris	16	10
1018	NDC80, kinetochore complex component OS=Canis lupus familiaris GN=NDC80 PE=4 SV=1	E2RIY7|E2RIY7_CANLF	Canis lupus familiaris	17	22
925	Carnosine N-methyltransferase 1 OS=Canis lupus familiaris GN=CARNMT1 PE=4 SV=2	F1P8V7|F1P8V7_CANLF	Canis lupus familiaris	19	15
1278	Septin 10 OS=Canis lupus familiaris GN=SEPT10 PE=3 SV=2	F1PBW1|F1PBW1_CANLF (+1)	Canis lupus familiaris	13	10
1289	Aspartyl-tRNA synthetase 2, mitochondrial OS=Canis lupus familiaris GN=DARS2 PE=3 SV=2	F1PD07|F1PD07_CANLF	Canis lupus familiaris	13	11
1663	Topoisomerase (DNA) I OS=Canis lupus familiaris GN=TOP1 PE=4 SV=2	F1PUE0|F1PUE0_CANLF	Canis lupus familiaris	9	6
772	Uncharacterized protein OS=Canis lupus familiaris GN=RPL27A PE=3 SV=2	F1Q0S5|F1Q0S5_CANLF	Canis lupus familiaris	23	14
1351	PDS5 cohesin associated factor B OS=Canis lupus familiaris GN=PDS5B PE=4 SV=2	F1Q0Z0|F1Q0Z0_CANLF	Canis lupus familiaris	12	9
2111	Ras suppressor protein 1 OS=Canis lupus familiaris GN=RSU1 PE=4 SV=1	E2R9R1|E2R9R1_CANLF	Canis lupus familiaris	6	4
1219	Uncharacterized protein OS=Canis lupus familiaris GN=ATP5J2 PE=4 SV=2	F1PVQ7|F1PVQ7_CANLF	Canis lupus familiaris	14	10
2664	Echinoderm microtubule associated protein like 2 OS=Canis lupus familiaris GN=EML2 PE=4 SV=2	E2RII4|E2RII4_CANLF	Canis lupus familiaris	3	3
1965	NADH:ubiquinone oxidoreductase subunit B7 OS=Canis lupus familiaris GN=NDUFB7 PE=4 SV=1	E2QV28|E2QV28_CANLF	Canis lupus familiaris	7	3
1523	Alpha-methylacyl-CoA racemase OS=Canis lupus familiaris GN=AMACR PE=4 SV=2	E2QYD9|E2QYD9_CANLF	Canis lupus familiaris	10	8
1341	PCI domain containing 2 OS=Canis lupus familiaris GN=PCID2 PE=4 SV=2	E2R7M4|E2R7M4_CANLF	Canis lupus familiaris	12	26
1815	Phosphomannomutase OS=Canis lupus familiaris GN=PMM2 PE=3 SV=2	E2R832|E2R832_CANLF	Canis lupus familiaris	8	9
1964	Electron transfer flavoprotein alpha subunit OS=Canis lupus familiaris GN=ETFA PE=4 SV=2	E2RAE2|E2RAE2_CANLF	Canis lupus familiaris	7	6
1271	Chromosome 11 open reading frame 54 OS=Canis lupus familiaris GN=C11orf54 PE=4 SV=2	E2RSD8|E2RSD8_CANLF	Canis lupus familiaris	13	14
1352	Serine/threonine-protein phosphatase 2A 56 kDa regulatory subunit OS=Canis lupus familiaris GN=PPP2R5D PE=3 SV=2	F1P714|F1P714_CANLF	Canis lupus familiaris	12	13
1265	Component of oligomeric golgi complex 2 OS=Canis lupus familiaris GN=COG2 PE=4 SV=2	F1P8W5|F1P8W5_CANLF	Canis lupus familiaris	13	7
1266	Component of oligomeric golgi complex 1 OS=Canis lupus familiaris GN=COG1 PE=4 SV=2	F1PMH7|F1PMH7_CANLF	Canis lupus familiaris	13	7
2298	ELAV-like protein OS=Canis lupus familiaris GN=ELAVL1 PE=3 SV=2	F1PSC4|F1PSC4_CANLF	Canis lupus familiaris	5	11
1551	Uncharacterized protein OS=Canis lupus familiaris GN=MAPRE1 PE=4 SV=1	F6Y5Z5|F6Y5Z5_CANLF	Canis lupus familiaris	10	10
2116	Cytochrome c oxidase subunit 4I1 OS=Canis lupus familiaris GN=COX4I1 PE=4 SV=1	E2QUA8|E2QUA8_CANLF	Canis lupus familiaris	6	4
1819	Polyribonucleotide nucleotidyltransferase 1 OS=Canis lupus familiaris GN=PNPT1 PE=4 SV=2	E2QWK2|E2QWK2_CANLF	Canis lupus familiaris	8	0
3750	Cell division cycle and apoptosis regulator 1 OS=Canis lupus familiaris GN=CCAR1 PE=4 SV=1	E2QS34|E2QS34_CANLF	Canis lupus familiaris	0	0
1404	Coronin OS=Canis lupus familiaris GN=CORO1B PE=3 SV=1	E2R7N5|E2R7N5_CANLF	Canis lupus familiaris	11	16
1955	Muskelin 1 OS=Canis lupus familiaris GN=MKLN1 PE=4 SV=1	E2RA28|E2RA28_CANLF	Canis lupus familiaris	7	11
980	Phosphate cytidylyltransferase 1, choline, alpha OS=Canis lupus familiaris GN=PCYT1A PE=4 SV=2	E2RBM2|E2RBM2_CANLF	Canis lupus familiaris	18	14
1959	Transforming acidic coiled-coil containing protein 3 OS=Canis lupus familiaris GN=TACC3 PE=4 SV=1	E2RGF0|E2RGF0_CANLF	Canis lupus familiaris	7	12
1335	COMM domain containing 10 OS=Canis lupus familiaris GN=COMMD10 PE=4 SV=2	E2RIX0|E2RIX0_CANLF	Canis lupus familiaris	12	5
2092	Mitochondrial ribosomal protein S30 OS=Canis lupus familiaris GN=MRPS30 PE=4 SV=2	E2RMS4|E2RMS4_CANLF	Canis lupus familiaris	6	8
1545	Peptidyl-prolyl cis-trans isomerase OS=Canis lupus familiaris GN=PPIL1 PE=3 SV=1	E2RPE2|E2RPE2_CANLF	Canis lupus familiaris	10	8
1035	Component of oligomeric golgi complex 5 OS=Canis lupus familiaris GN=COG5 PE=4 SV=2	F1P834|F1P834_CANLF	Canis lupus familiaris	17	12
1147	Tetratricopeptide repeat domain 9C OS=Canis lupus familiaris GN=TTC9C PE=4 SV=2	F1P8P0|F1P8P0_CANLF	Canis lupus familiaris	15	10
1565	BAI1 associated protein 2 OS=Canis lupus familiaris GN=BAIAP2 PE=4 SV=2	F1PRE0|F1PRE0_CANLF	Canis lupus familiaris	10	11
1642	Importin 9 OS=Canis lupus familiaris GN=IPO9 PE=4 SV=2	F1PS41|F1PS41_CANLF	Canis lupus familiaris	9	18
1793	2,4-dienoyl-CoA reductase 1 OS=Canis lupus familiaris GN=DECR1 PE=4 SV=2	F1PSR3|F1PSR3_CANLF	Canis lupus familiaris	8	6
1695	NADH dehydrogenase [ubiquinone] 1 alpha subcomplex subunit 8 OS=Canis lupus familiaris GN=NDUFA8 PE=3 SV=1	J9P0Z3|J9P0Z3_CANLF	Canis lupus familiaris	9	7
1456	Uncharacterized protein OS=Canis lupus familiaris PE=4 SV=1	J9P334|J9P334_CANLF	Canis lupus familiaris	11	16
1475	Uncharacterized protein OS=Canis lupus familiaris GN=ATP5L PE=4 SV=1	E2R4C5|E2R4C5_CANLF	Canis lupus familiaris	11	13
1442	RAN binding protein 9 OS=Canis lupus familiaris GN=RANBP9 PE=4 SV=2	F1PA65|F1PA65_CANLF	Canis lupus familiaris	11	8
1515	Death associated protein kinase 3 OS=Canis lupus familiaris GN=DAPK3 PE=3 SV=1	E2QVH6|E2QVH6_CANLF	Canis lupus familiaris	10	18
1015	Thimet oligopeptidase 1 OS=Canis lupus familiaris GN=THOP1 PE=3 SV=1	E2R2V4|E2R2V4_CANLF	Canis lupus familiaris	17	7
1284	Synaptosomal-associated protein OS=Canis lupus familiaris GN=SNAP23 PE=3 SV=1	E2R516|E2R516_CANLF	Canis lupus familiaris	13	11
875	GIT ArfGAP 2 OS=Canis lupus familiaris GN=GIT2 PE=4 SV=2	E2R8Q3|E2R8Q3_CANLF	Canis lupus familiaris	20	7
1216	SMG9, nonsense mediated mRNA decay factor OS=Canis lupus familiaris GN=SMG9 PE=4 SV=1	E2RGN4|E2RGN4_CANLF	Canis lupus familiaris	14	12
1346	Isocitrate dehydrogenase [NAD] subunit, mitochondrial OS=Canis lupus familiaris GN=IDH3A PE=3 SV=1	E2RHM4|E2RHM4_CANLF	Canis lupus familiaris	12	13
1643	WD repeat domain 6 OS=Canis lupus familiaris GN=WDR6 PE=4 SV=1	E2RQM6|E2RQM6_CANLF	Canis lupus familiaris	9	20
1556	WAS protein family member 2 OS=Canis lupus familiaris GN=WASF2 PE=4 SV=1	E2RR96|E2RR96_CANLF	Canis lupus familiaris	10	13
1328	Ataxin 2 like OS=Canis lupus familiaris GN=ATXN2L PE=4 SV=2	F1PRY9|F1PRY9_CANLF (+1)	Canis lupus familiaris	12	11
1538	Four and a half LIM domains 2 OS=Canis lupus familiaris GN=FHL2 PE=4 SV=2	F1PU47|F1PU47_CANLF	Canis lupus familiaris	10	16
1036	DNA polymerase delta 2, accessory subunit OS=Canis lupus familiaris GN=POLD2 PE=4 SV=2	H9GW60|H9GW60_CANLF	Canis lupus familiaris	17	7
1566	DNA polymerase epsilon 3, accessory subunit OS=Canis lupus familiaris GN=POLE3 PE=4 SV=1	J9P0Z6|J9P0Z6_CANLF	Canis lupus familiaris	10	11
1347	Trafficking protein particle complex 8 OS=Canis lupus familiaris GN=TRAPPC8 PE=4 SV=1	J9P5J6|J9P5J6_CANLF	Canis lupus familiaris	12	5
1204	STE20 like kinase OS=Canis lupus familiaris GN=SLK PE=4 SV=1	E2RFZ4|E2RFZ4_CANLF	Canis lupus familiaris	14	16
1953	Glucosamine-phosphate N-acetyltransferase 1 OS=Canis lupus familiaris GN=GNPNAT1 PE=4 SV=1	E2RJW4|E2RJW4_CANLF	Canis lupus familiaris	7	6
2691	Desmoplakin OS=Canis lupus familiaris GN=DSP PE=4 SV=2	E2RNG4|E2RNG4_CANLF	Canis lupus familiaris	3	9
1129	tRNA (guanine-N(7)-)-methyltransferase OS=Canis lupus familiaris GN=METTL1 PE=3 SV=2	F1PBM7|F1PBM7_CANLF	Canis lupus familiaris	15	22
1096	tRNA nucleotidyl transferase 1 OS=Canis lupus familiaris GN=TRNT1 PE=3 SV=2	E2R8M0|E2R8M0_CANLF	Canis lupus familiaris	16	8
1071	HEAT repeat containing 5A OS=Canis lupus familiaris GN=HEATR5A PE=4 SV=2	E2REI0|E2REI0_CANLF	Canis lupus familiaris	16	21
1690	RAB3D, member RAS oncogene family OS=Canis lupus familiaris GN=RAB3D PE=4 SV=2	E2RFR4|E2RFR4_CANLF	Canis lupus familiaris	9	13
967	Ubiquitin-fold modifier-conjugating enzyme 1 OS=Canis lupus familiaris GN=UFC1 PE=3 SV=1	E2RM60|E2RM60_CANLF	Canis lupus familiaris	18	16
1438	Epidermal growth factor receptor pathway substrate 8 OS=Canis lupus familiaris GN=EPS8 PE=4 SV=2	F1PLS1|F1PLS1_CANLF	Canis lupus familiaris	11	9
1135	PTPRF interacting protein alpha 1 OS=Canis lupus familiaris GN=PPFIA1 PE=4 SV=1	J9NTF0|J9NTF0_CANLF	Canis lupus familiaris	15	17
1141	Ras-related protein Rab-21 OS=Canis lupus familiaris OX=9615 GN=RAB21 PE=3 SV=3	RAB21_CANLF	Canis lupus familiaris	15	12
2767	Tumor protein, translationally-controlled 1 OS=Canis lupus familiaris GN=TPT1 PE=3 SV=1	E2RMA1|E2RMA1_CANLF	Canis lupus familiaris	3	6
1124	E3 ubiquitin-protein ligase RING1 OS=Canis lupus familiaris OX=9615 GN=RING1 PE=3 SV=2	RING1_CANLF	Canis lupus familiaris	15	12
1255	Uncharacterized protein OS=Canis lupus familiaris PE=4 SV=1	E2QUT6|E2QUT6_CANLF	Canis lupus familiaris	13	12
1696	Transmembrane p24 trafficking protein 10 OS=Canis lupus familiaris GN=TMED10 PE=3 SV=2	E2QYL0|E2QYL0_CANLF	Canis lupus familiaris	9	13
321	Solute carrier family 25 member 4 OS=Canis lupus familiaris GN=SLC25A4 PE=3 SV=1	E2R685|E2R685_CANLF	Canis lupus familiaris	50	70
1081	Sulfhydryl oxidase OS=Canis lupus familiaris GN=QSOX2 PE=4 SV=2	F1PCH0|F1PCH0_CANLF	Canis lupus familiaris	16	21
1505	Stromal interaction molecule 1 OS=Canis lupus familiaris GN=STIM1 PE=4 SV=2	F1PIS1|F1PIS1_CANLF	Canis lupus familiaris	10	18
1179	SEC23 interacting protein OS=Canis lupus familiaris GN=SEC23IP PE=4 SV=2	F1PQ80|F1PQ80_CANLF	Canis lupus familiaris	14	15
1150	Uncharacterized protein OS=Canis lupus familiaris GN=PPP1R7 PE=4 SV=2	H9GWB6|H9GWB6_CANLF	Canis lupus familiaris	15	10
1131	Ubiquitin specific peptidase 10 OS=Canis lupus familiaris GN=USP10 PE=3 SV=1	F1PEV7|F1PEV7_CANLF	Canis lupus familiaris	15	16
1809	Ubiquitin like 7 OS=Canis lupus familiaris GN=UBL7 PE=4 SV=2	E2RGB7|E2RGB7_CANLF	Canis lupus familiaris	8	5
1126	Transient receptor potential cation channel subfamily A member 1 OS=Canis lupus familiaris GN=TRPA1 PE=3 SV=2	F1Q2M0|F1Q2M0_CANLF	Canis lupus familiaris	15	10
2276	Actin like 6A OS=Canis lupus familiaris GN=ACTL6A PE=3 SV=1	F1Q0F8|F1Q0F8_CANLF	Canis lupus familiaris	5	4
1183	Uncharacterized protein OS=Canis lupus familiaris PE=4 SV=1	J9NZR2|J9NZR2_CANLF	Canis lupus familiaris	14	17
1758	Uncharacterized protein OS=Canis lupus familiaris GN=GCKR PE=4 SV=2	F1PCS9|F1PCS9_CANLF	Canis lupus familiaris	8	19
2283	Clathrin light chain OS=Canis lupus familiaris GN=CLTA PE=3 SV=2	E2RPI8|E2RPI8_CANLF	Canis lupus familiaris	5	0
3747	Uncharacterized protein OS=Canis lupus familiaris GN=FIP1L1 PE=4 SV=2	E2RJT7|E2RJT7_CANLF	Canis lupus familiaris	0	3
1279	Aspartate aminotransferase OS=Canis lupus familiaris GN=GOT2 PE=4 SV=1	A0A0B4J194|A0A0B4J194_CANLF	Canis lupus familiaris	13	3
1799	AAR2 splicing factor homolog OS=Canis lupus familiaris GN=AAR2 PE=4 SV=1	E2QXW3|E2QXW3_CANLF	Canis lupus familiaris	8	10
2108	Mitochondrial ribosomal protein S27 OS=Canis lupus familiaris GN=MRPS27 PE=4 SV=2	E2R5P9|E2R5P9_CANLF	Canis lupus familiaris	6	9
1317	BRISC and BRCA1 A complex member 1 OS=Canis lupus familiaris GN=BABAM1 PE=4 SV=2	E2R851|E2R851_CANLF	Canis lupus familiaris	12	10
1025	GTPase activating protein and VPS9 domains 1 OS=Canis lupus familiaris GN=GAPVD1 PE=4 SV=2	E2RA13|E2RA13_CANLF	Canis lupus familiaris	17	13
1121	Exocyst complex component 5 OS=Canis lupus familiaris GN=EXOC5 PE=4 SV=2	E2RAC9|E2RAC9_CANLF	Canis lupus familiaris	15	20
1202	Spindle and kinetochore associated complex subunit 1 OS=Canis lupus familiaris GN=SKA1 PE=4 SV=1	E2RI68|E2RI68_CANLF	Canis lupus familiaris	14	16
1494	Hyaluronan mediated motility receptor OS=Canis lupus familiaris GN=HMMR PE=4 SV=2	E2RSY8|E2RSY8_CANLF	Canis lupus familiaris	10	19
1323	Oxysterol-binding protein OS=Canis lupus familiaris GN=OSBPL9 PE=3 SV=1	E2RT18|E2RT18_CANLF	Canis lupus familiaris	12	13
1443	Telomeric repeat binding factor 2 OS=Canis lupus familiaris GN=TERF2 PE=4 SV=2	F1PBX6|F1PBX6_CANLF	Canis lupus familiaris	11	7
1324	Kinesin-like protein OS=Canis lupus familiaris GN=KIF2C PE=3 SV=1	F1PD03|F1PD03_CANLF	Canis lupus familiaris	12	15
877	Sec1 family domain containing 1 OS=Canis lupus familiaris GN=SCFD1 PE=3 SV=2	F1PLS0|F1PLS0_CANLF	Canis lupus familiaris	20	13
1653	PYM homolog 1, exon junction complex associated factor OS=Canis lupus familiaris GN=PYM1 PE=4 SV=2	F1PVD9|F1PVD9_CANLF	Canis lupus familiaris	9	6
1444	Asparaginase like 1 OS=Canis lupus familiaris GN=ASRGL1 PE=4 SV=2	F1Q2D6|F1Q2D6_CANLF	Canis lupus familiaris	11	9
1424	Decaprenyl diphosphate synthase subunit 2 OS=Canis lupus familiaris GN=PDSS2 PE=3 SV=1	J9NVK1|J9NVK1_CANLF	Canis lupus familiaris	11	26
1200	Mitochondrial ribosomal protein L13 OS=Canis lupus familiaris GN=MRPL13 PE=3 SV=1	J9P023|J9P023_CANLF	Canis lupus familiaris	14	9
1405	Uncharacterized protein OS=Canis lupus familiaris GN=CTAGE5 PE=4 SV=1	J9P9B4|J9P9B4_CANLF	Canis lupus familiaris	11	12
1833	Actin related protein 10 homolog OS=Canis lupus familiaris GN=ACTR10 PE=3 SV=2	E2RLP1|E2RLP1_CANLF	Canis lupus familiaris	8	4
1188	Phosphorylated adaptor for RNA export OS=Canis lupus familiaris GN=PHAX PE=4 SV=1	F1PBK5|F1PBK5_CANLF	Canis lupus familiaris	14	23
1189	EPS8 like 2 OS=Canis lupus familiaris GN=EPS8L2 PE=4 SV=2	E2R1E6|E2R1E6_CANLF	Canis lupus familiaris	14	10
3715	Uncharacterized protein OS=Canis lupus familiaris PE=4 SV=2	F1PFC6|F1PFC6_CANLF	Canis lupus familiaris	0	0
1524	Mitochondrial ribosomal protein L10 OS=Canis lupus familiaris GN=MRPL10 PE=4 SV=1	E2QTK7|E2QTK7_CANLF	Canis lupus familiaris	10	6
1972	Mitochondrial ribosomal protein S11 OS=Canis lupus familiaris GN=MRPS11 PE=3 SV=1	E2R6F3|E2R6F3_CANLF	Canis lupus familiaris	7	7
1342	NADH:ubiquinone oxidoreductase complex assembly factor 1 OS=Canis lupus familiaris GN=NDUFAF1 PE=4 SV=1	E2RPE7|E2RPE7_CANLF	Canis lupus familiaris	12	11
1677	Uncharacterized protein OS=Canis lupus familiaris PE=4 SV=1	F6UMY5|F6UMY5_CANLF	Canis lupus familiaris	9	12
1525	High mobility group protein B1 OS=Canis lupus familiaris OX=9615 GN=HMGB1 PE=2 SV=3	HMGB1_CANLF	Canis lupus familiaris	10	10
1664	Actin-related protein 2/3 complex subunit 5 OS=Canis lupus familiaris GN=ARPC5L PE=3 SV=1	J9NTI3|J9NTI3_CANLF	Canis lupus familiaris	9	11
1457	NADH dehydrogenase [ubiquinone] iron-sulfur protein 6, mitochondrial OS=Canis lupus familiaris GN=NDUFS6 PE=3 SV=1	J9P556|J9P556_CANLF	Canis lupus familiaris	11	11
965	Sad1 and UNC84 domain containing 2 OS=Canis lupus familiaris GN=SUN2 PE=4 SV=2	E2RL48|E2RL48_CANLF	Canis lupus familiaris	18	15
2342	Transcription elongation factor SPT4 OS=Canis lupus familiaris GN=SUPT4H1 PE=3 SV=1	E2RAN9|E2RAN9_CANLF	Canis lupus familiaris	5	11
1304	Doublecortin like kinase 1 OS=Canis lupus familiaris GN=DCLK1 PE=4 SV=2	F1PWY9|F1PWY9_CANLF	Canis lupus familiaris	12	18
3742	UTP15, small subunit processome component OS=Canis lupus familiaris GN=UTP15 PE=4 SV=1	F6XII0|F6XII0_CANLF	Canis lupus familiaris	0	5
1413	Mitochondrial ribosomal protein L32 OS=Canis lupus familiaris GN=MRPL32 PE=4 SV=1	E2QWZ9|E2QWZ9_CANLF	Canis lupus familiaris	11	6
1927	Mediator of RNA polymerase II transcription subunit 1 OS=Canis lupus familiaris GN=MED1 PE=3 SV=1	E2R4P0|E2R4P0_CANLF	Canis lupus familiaris	7	9
2282	RNA polymerase III subunit C OS=Canis lupus familiaris GN=POLR3C PE=4 SV=2	E2R8J4|E2R8J4_CANLF (+1)	Canis lupus familiaris	5	11
1445	Serpin family B member 5 OS=Canis lupus familiaris GN=SERPINB5 PE=3 SV=2	E2REC1|E2REC1_CANLF	Canis lupus familiaris	11	9
970	N-ethylmaleimide sensitive factor, vesicle fusing ATPase OS=Canis lupus familiaris GN=NSF PE=4 SV=2	E2RFV4|E2RFV4_CANLF	Canis lupus familiaris	18	18
2105	GTP cyclohydrolase 1 OS=Canis lupus familiaris GN=GCH1 PE=3 SV=1	E2RI70|E2RI70_CANLF	Canis lupus familiaris	6	15
1267	Glycylpeptide N-tetradecanoyltransferase OS=Canis lupus familiaris GN=NMT1 PE=3 SV=1	E2RPZ9|E2RPZ9_CANLF	Canis lupus familiaris	13	9
1552	Nucleoredoxin OS=Canis lupus familiaris GN=NXN PE=4 SV=2	F1Q2X2|F1Q2X2_CANLF (+1)	Canis lupus familiaris	10	8
1810	Aurora kinase A OS=Canis lupus familiaris GN=AURKA PE=3 SV=1	J9NYY2|J9NYY2_CANLF	Canis lupus familiaris	8	15
1644	SAC1 like phosphatidylinositide phosphatase OS=Canis lupus familiaris GN=SACM1L PE=4 SV=1	J9P4F0|J9P4F0_CANLF	Canis lupus familiaris	9	12
2151	Transforming protein RhoA OS=Canis lupus familiaris GN=RHOA PE=3 SV=1	F6XY66|F6XY66_CANLF	Canis lupus familiaris	6	9
2415	Myosin ID OS=Canis lupus familiaris GN=MYO1D PE=3 SV=2	F1PRN2|F1PRN2_CANLF	Canis lupus familiaris	4	28
1582	Endonuclease domain containing 1 OS=Canis lupus familiaris GN=ENDOD1 PE=4 SV=2	F1PQA0|F1PQA0_CANLF	Canis lupus familiaris	10	10
1863	Uncharacterized protein OS=Canis lupus familiaris GN=TBL1X PE=4 SV=2	F1Q0G6|F1Q0G6_CANLF	Canis lupus familiaris	7	20
2096	Microtubule-actin crosslinking factor 1 OS=Canis lupus familiaris GN=MACF1 PE=4 SV=1	J9PAW7|J9PAW7_CANLF	Canis lupus familiaris	6	3
1811	RAP1A, member of RAS oncogene family OS=Canis lupus familiaris GN=RAP1A PE=4 SV=1	E2R2M7|E2R2M7_CANLF	Canis lupus familiaris	8	6
1180	Calcium binding protein 39 OS=Canis lupus familiaris GN=CAB39 PE=4 SV=1	E2R8W7|E2R8W7_CANLF	Canis lupus familiaris	14	8
1546	Anamorsin OS=Canis lupus familiaris GN=CIAPIN1 PE=3 SV=2	E2RTJ0|E2RTJ0_CANLF	Canis lupus familiaris	10	20
1371	Adaptor related protein complex 2 alpha 2 subunit OS=Canis lupus familiaris GN=AP2A2 PE=4 SV=2	F1PDT7|F1PDT7_CANLF	Canis lupus familiaris	12	20
1082	Carboxylic ester hydrolase OS=Canis lupus familiaris GN=BCHE PE=3 SV=1	F1PEN8|F1PEN8_CANLF	Canis lupus familiaris	16	14
1078	Cold shock domain containing E1 OS=Canis lupus familiaris GN=CSDE1 PE=4 SV=2	F1PG95|F1PG95_CANLF	Canis lupus familiaris	16	10
661	Importin subunit alpha OS=Canis lupus familiaris GN=KPNA3 PE=3 SV=2	F1PV58|F1PV58_CANLF	Canis lupus familiaris	27	23
1935	Uncharacterized protein OS=Canis lupus familiaris PE=3 SV=2	F1Q1E8|F1Q1E8_CANLF	Canis lupus familiaris	7	10
1928	Uncharacterized protein OS=Canis lupus familiaris GN=MRPL16 PE=3 SV=1	J9NVJ0|J9NVJ0_CANLF	Canis lupus familiaris	7	13
1760	RNA 3'-terminal phosphate cyclase OS=Canis lupus familiaris GN=RTCA PE=3 SV=2	E2RQG6|E2RQG6_CANLF	Canis lupus familiaris	8	18
26	Tubulin alpha chain OS=Canis lupus familiaris GN=TUBA4A PE=3 SV=1	E2RBC3|E2RBC3_CANLF	Canis lupus familiaris	214	346
3721	Kinesin family member 11 OS=Canis lupus familiaris GN=KIF11 PE=3 SV=2	E2QXT6|E2QXT6_CANLF	Canis lupus familiaris	0	0
3666	Post-GPI attachment to proteins 1 OS=Canis lupus familiaris GN=PGAP1 PE=4 SV=2	E2R8V9|E2R8V9_CANLF (+1)	Canis lupus familiaris	0	0
2988	UDP-galactose translocator OS=Canis lupus familiaris OX=9615 GN=SLC35A2 PE=2 SV=2	S35A2_CANLF (+2)	Canis lupus familiaris	0	14
3718	LSM12 homolog OS=Canis lupus familiaris GN=LSM12 PE=4 SV=2	E2RLJ3|E2RLJ3_CANLF	Canis lupus familiaris	0	0
3633	Taxilin gamma OS=Canis lupus familiaris GN=TXLNG PE=4 SV=2	E2RHJ6|E2RHJ6_CANLF	Canis lupus familiaris	0	5
3737	WD repeat domain 75 OS=Canis lupus familiaris GN=WDR75 PE=4 SV=2	E2RFM0|E2RFM0_CANLF	Canis lupus familiaris	0	0
1950	Endoplasmic reticulum-golgi intermediate compartment 1 OS=Canis lupus familiaris GN=ERGIC1 PE=4 SV=1	E2QTE3|E2QTE3_CANLF	Canis lupus familiaris	7	10
131	Uncharacterized protein OS=Canis lupus familiaris GN=HSPA2 PE=3 SV=1	E2QX84|E2QX84_CANLF	Canis lupus familiaris	97	95
1460	B-cell receptor associated protein 31 OS=Canis lupus familiaris GN=BCAP31 PE=4 SV=2	E2R4U9|E2R4U9_CANLF (+1)	Canis lupus familiaris	11	9
1446	Uncharacterized protein OS=Canis lupus familiaris GN=CCDC53 PE=4 SV=1	E2R836|E2R836_CANLF	Canis lupus familiaris	11	7
1885	3-hydroxybutyrate dehydrogenase 1 OS=Canis lupus familiaris GN=BDH1 PE=3 SV=2	E2RCC5|E2RCC5_CANLF	Canis lupus familiaris	7	20
1019	5'-nucleotidase, cytosolic II OS=Canis lupus familiaris GN=NT5C2 PE=4 SV=2	E2RF16|E2RF16_CANLF	Canis lupus familiaris	17	6
1252	Cullin 4B OS=Canis lupus familiaris GN=CUL4B PE=3 SV=2	E2RMN1|E2RMN1_CANLF	Canis lupus familiaris	13	14
1526	Inverted formin, FH2 and WH2 domain containing OS=Canis lupus familiaris GN=INF2 PE=4 SV=2	F1PU24|F1PU24_CANLF	Canis lupus familiaris	10	10
1539	Uncharacterized protein OS=Canis lupus familiaris GN=MLYCD PE=4 SV=1	F6UQZ9|F6UQZ9_CANLF	Canis lupus familiaris	10	8
1249	Guanine nucleotide-binding protein G(i) subunit alpha-2 OS=Canis lupus familiaris OX=9615 GN=GNAI2 PE=2 SV=2	GNAI2_CANLF	Canis lupus familiaris	13	12
1919	Gem nuclear organelle associated protein 5 OS=Canis lupus familiaris GN=GEMIN5 PE=4 SV=1	J9P2W5|J9P2W5_CANLF	Canis lupus familiaris	7	11
1794	Emerin OS=Canis lupus familiaris GN=EMD PE=4 SV=1	J9P3Z7|J9P3Z7_CANLF	Canis lupus familiaris	8	8
1557	Histone H3 OS=Canis lupus familiaris GN=LOC483172 PE=3 SV=1	J9P7X1|J9P7X1_CANLF	Canis lupus familiaris	10	6
1454	Signal recognition particle 9 kDa protein OS=Canis lupus familiaris GN=SRP9 PE=3 SV=1	F1Q0Z5|F1Q0Z5_CANLF	Canis lupus familiaris	11	12
1986	Transmembrane protein 126B OS=Canis lupus familiaris GN=TMEM126B PE=4 SV=2	F1PLU2|F1PLU2_CANLF	Canis lupus familiaris	7	11
2796	ADP ribosylation factor like GTPase 8B OS=Canis lupus familiaris GN=ARL8B PE=3 SV=1	E2RE13|E2RE13_CANLF	Canis lupus familiaris	3	12
1239	Transmembrane protease serine OS=Canis lupus familiaris GN=TMPRSS11E PE=3 SV=2	F1Q3A2|F1Q3A2_CANLF	Canis lupus familiaris	13	25
3735	Transformation/transcription domain associated protein OS=Canis lupus familiaris GN=TRRAP PE=3 SV=1	J9NV05|J9NV05_CANLF	Canis lupus familiaris	0	0
1936	SAMM50 sorting and assembly machinery component OS=Canis lupus familiaris GN=SAMM50 PE=4 SV=1	E2QSZ0|E2QSZ0_CANLF (+1)	Canis lupus familiaris	7	11
2270	Propionyl-CoA carboxylase alpha subunit OS=Canis lupus familiaris GN=PCCA PE=4 SV=2	E2R518|E2R518_CANLF	Canis lupus familiaris	5	10
1506	NudE neurodevelopment protein 1 OS=Canis lupus familiaris GN=NDE1 PE=4 SV=1	E2R5A9|E2R5A9_CANLF	Canis lupus familiaris	10	8
1419	Nuclear receptor binding protein 1 (Fragment) OS=Canis lupus familiaris GN=NRBP1 PE=4 SV=1	E2REI7|E2REI7_CANLF	Canis lupus familiaris	11	15
2271	Uncharacterized protein OS=Canis lupus familiaris GN=MRPL40 PE=4 SV=1	E2RKD2|E2RKD2_CANLF	Canis lupus familiaris	5	5
1554	Ribosome biogenesis protein WDR12 OS=Canis lupus familiaris GN=WDR12 PE=3 SV=2	E2RNA4|E2RNA4_CANLF	Canis lupus familiaris	10	6
1452	COMM domain containing 3 OS=Canis lupus familiaris GN=COMMD3 PE=4 SV=1	E2RQ10|E2RQ10_CANLF	Canis lupus familiaris	11	7
1458	Deoxyhypusine synthase OS=Canis lupus familiaris GN=DHPS PE=4 SV=1	E2RRL4|E2RRL4_CANLF	Canis lupus familiaris	11	10
1686	Uncharacterized protein OS=Canis lupus familiaris PE=4 SV=2	E2RS74|E2RS74_CANLF	Canis lupus familiaris	9	13
1076	Mitogen-activated protein kinase kinase 4 OS=Canis lupus familiaris GN=MAP2K4 PE=3 SV=2	F1PBB6|F1PBB6_CANLF	Canis lupus familiaris	16	11
1184	Elongator complex protein 1 OS=Canis lupus familiaris GN=ELP1 PE=3 SV=2	F1Q372|F1Q372_CANLF	Canis lupus familiaris	14	13
1516	Glycerol-3-phosphate acyltransferase 4 OS=Canis lupus familiaris GN=GPAT4 PE=4 SV=1	F6X4Q8|F6X4Q8_CANLF	Canis lupus familiaris	10	16
1540	Glutathione S-transferase kappa OS=Canis lupus familiaris GN=GSTK1 PE=3 SV=1	J9NRV1|J9NRV1_CANLF	Canis lupus familiaris	10	8
2288	Proteasome subunit beta type OS=Canis lupus familiaris GN=PSMB7 PE=2 SV=1	E7BUP9|E7BUP9_CANLF (+1)	Canis lupus familiaris	5	5
1835	Stearoyl-CoA desaturase OS=Canis lupus familiaris GN=SCD PE=3 SV=1	J9P625|J9P625_CANLF	Canis lupus familiaris	8	13
1988	Exosome component 4 OS=Canis lupus familiaris GN=EXOSC4 PE=4 SV=1	E2RIM3|E2RIM3_CANLF	Canis lupus familiaris	7	12
1789	N-Myc downstream regulated gene 1 OS=Canis lupus familiaris GN=NDRG1 PE=2 SV=1	E2RMB9|E2RMB9_CANLF	Canis lupus familiaris	8	4
1971	COMM domain containing 8 OS=Canis lupus familiaris GN=COMMD8 PE=4 SV=1	E2RG68|E2RG68_CANLF	Canis lupus familiaris	7	3
1772	tRNA methyltransferase subunit 11-2 OS=Canis lupus familiaris GN=TRMT112 PE=4 SV=1	E2RGM1|E2RGM1_CANLF	Canis lupus familiaris	8	12
1724	Growth factor receptor bound protein 2 OS=Canis lupus familiaris GN=GRB2 PE=4 SV=1	J9P9Z6|J9P9Z6_CANLF	Canis lupus familiaris	8	19
1479	BRCA2 and CDKN1A-interacting protein OS=Canis lupus familiaris GN=BCCIP PE=3 SV=2	E2RBF6|E2RBF6_CANLF	Canis lupus familiaris	11	13
2164	Mediator of RNA polymerase II transcription subunit 4 OS=Canis lupus familiaris GN=MED4 PE=3 SV=2	F1PQ09|F1PQ09_CANLF	Canis lupus familiaris	6	0
2854	Tight junction protein ZO-1 OS=Canis lupus familiaris GN=TJP1 PE=3 SV=1	J9PAE7|J9PAE7_CANLF	Canis lupus familiaris	2	0
3739	WD repeat domain 36 OS=Canis lupus familiaris GN=WDR36 PE=4 SV=2	F1PNT8|F1PNT8_CANLF	Canis lupus familiaris	0	0
1682	Host cell factor C1 OS=Canis lupus familiaris GN=HCFC1 PE=4 SV=2	E2QXV1|E2QXV1_CANLF	Canis lupus familiaris	9	4
1691	COP9 signalosome subunit 7B OS=Canis lupus familiaris GN=COPS7B PE=4 SV=1	E2R501|E2R501_CANLF	Canis lupus familiaris	9	13
1678	Uncharacterized protein OS=Canis lupus familiaris GN=NDUFS8 PE=3 SV=1	E2R5X8|E2R5X8_CANLF	Canis lupus familiaris	9	10
1414	Chromosome 19 open reading frame 66 OS=Canis lupus familiaris GN=C19orf66 PE=4 SV=2	E2RGC2|E2RGC2_CANLF	Canis lupus familiaris	11	11
1947	Actin-related protein 2/3 complex subunit OS=Canis lupus familiaris GN=ARPC1B PE=3 SV=1	E2RMT4|E2RMT4_CANLF	Canis lupus familiaris	7	10
1250	Serine/threonine kinase 10 OS=Canis lupus familiaris GN=STK10 PE=4 SV=2	F1PBJ2|F1PBJ2_CANLF	Canis lupus familiaris	13	7
1670	Importin subunit alpha OS=Canis lupus familiaris GN=KPNA1 PE=3 SV=2	F1PFK6|F1PFK6_CANLF	Canis lupus familiaris	9	11
1313	Nucleoporin 214 OS=Canis lupus familiaris GN=NUP214 PE=4 SV=2	F1PFL8|F1PFL8_CANLF	Canis lupus familiaris	12	16
1406	Uncharacterized protein OS=Canis lupus familiaris GN=PIP4K2A PE=4 SV=2	F1PPJ1|F1PPJ1_CANLF	Canis lupus familiaris	11	8
1527	Uncharacterized protein OS=Canis lupus familiaris PE=4 SV=1	H9GW52|H9GW52_CANLF	Canis lupus familiaris	10	11
1348	Uncharacterized protein OS=Canis lupus familiaris PE=4 SV=2	H9GWE2|H9GWE2_CANLF	Canis lupus familiaris	12	10
1079	Chloride intracellular channel protein OS=Canis lupus familiaris GN=CLIC2 PE=3 SV=1	J9P6I3|J9P6I3_CANLF	Canis lupus familiaris	16	11
1790	MHC class II DR alpha chain OS=Canis lupus familiaris GN=DLA DRA PE=3 SV=1	Q30437|Q30437_CANLF (+1)	Canis lupus familiaris	8	9
2146	Acyl-CoA dehydrogenase family member 11 OS=Canis lupus familiaris GN=ACAD11 PE=4 SV=2	E2R0X5|E2R0X5_CANLF	Canis lupus familiaris	6	11
1331	FAD synthase OS=Canis lupus familiaris GN=FLAD1 PE=3 SV=1	F1PSQ8|F1PSQ8_CANLF	Canis lupus familiaris	12	12
2312	tRNA (adenine(58)-N(1))-methyltransferase catalytic subunit TRMT61A OS=Canis lupus familiaris GN=TRMT61A PE=3 SV=1	J9NY29|J9NY29_CANLF	Canis lupus familiaris	5	10
2311	Uncharacterized protein OS=Canis lupus familiaris GN=MRPL30 PE=4 SV=1	J9P553|J9P553_CANLF	Canis lupus familiaris	5	7
1517	Vac14, PIKFYVE complex component OS=Canis lupus familiaris GN=VAC14 PE=4 SV=1	E2RB06|E2RB06_CANLF	Canis lupus familiaris	10	4
1773	PIH1 domain containing 1 OS=Canis lupus familiaris GN=PIH1D1 PE=4 SV=1	E2QZQ5|E2QZQ5_CANLF	Canis lupus familiaris	8	19
1980	ATP synthase, H+ transporting, mitochondrial F1 complex, delta subunit OS=Canis lupus familiaris GN=ATP5D PE=3 SV=2	F1PY24|F1PY24_CANLF	Canis lupus familiaris	7	7
1375	Solute carrier family 12 member 7 OS=Canis lupus familiaris GN=SLC12A7 PE=4 SV=2	F1PKH1|F1PKH1_CANLF	Canis lupus familiaris	12	10
1990	Integrator complex subunit 3 OS=Canis lupus familiaris GN=INTS3 PE=4 SV=2	E2RFL4|E2RFL4_CANLF	Canis lupus familiaris	7	11
2483	Adaptor related protein complex 1 gamma 1 subunit OS=Canis lupus familiaris GN=AP1G1 PE=4 SV=2	E2RPG3|E2RPG3_CANLF	Canis lupus familiaris	4	5
1014	Caspase 10 OS=Canis lupus familiaris GN=CASP10 PE=3 SV=2	E2RB11|E2RB11_CANLF	Canis lupus familiaris	17	19
1533	Spindle and kinetochore associated complex subunit 2 OS=Canis lupus familiaris GN=SKA2 PE=4 SV=1	J9JHT3|J9JHT3_CANLF	Canis lupus familiaris	10	14
1070	Caseinolytic mitochondrial matrix peptidase chaperone subunit OS=Canis lupus familiaris GN=CLPX PE=4 SV=1	E2QSS3|E2QSS3_CANLF	Canis lupus familiaris	16	15
3688	Serine/arginine repetitive matrix 2 OS=Canis lupus familiaris GN=SRRM2 PE=4 SV=2	F1Q2Z4|F1Q2Z4_CANLF	Canis lupus familiaris	0	0
1067	Kinetochore associated 1 OS=Canis lupus familiaris GN=KNTC1 PE=4 SV=2	E2R234|E2R234_CANLF	Canis lupus familiaris	16	17
2951	CD44 antigen OS=Canis lupus familiaris GN=CD44 PE=4 SV=1	J9P423|J9P423_CANLF	Canis lupus familiaris	2	0
2869	Translocated promoter region, nuclear basket protein OS=Canis lupus familiaris GN=TPR PE=4 SV=1	F6UV28|F6UV28_CANLF	Canis lupus familiaris	2	0
3743	NOP2 nucleolar protein OS=Canis lupus familiaris GN=NOP2 PE=3 SV=2	E2RCH6|E2RCH6_CANLF	Canis lupus familiaris	0	0
1256	Mannosyl (alpha-1,3-)-glycoprotein beta-1,4-N-acetylglucosaminyltransferase, isozyme B OS=Canis lupus familiaris GN=MGAT4B PE=4 SV=2	E2R4F6|E2R4F6_CANLF	Canis lupus familiaris	13	12
1776	VPS37A, ESCRT-I subunit OS=Canis lupus familiaris GN=VPS37A PE=4 SV=1	E2R848|E2R848_CANLF	Canis lupus familiaris	8	12
1780	GMP reductase OS=Canis lupus familiaris GN=GMPR2 PE=3 SV=1	E2RBW1|E2RBW1_CANLF	Canis lupus familiaris	8	6
1263	Sulfurtransferase OS=Canis lupus familiaris GN=MPST PE=4 SV=1	E2RJF7|E2RJF7_CANLF	Canis lupus familiaris	13	15
2454	Acetyltransferase component of pyruvate dehydrogenase complex OS=Canis lupus familiaris GN=DLAT PE=3 SV=1	E2RQS9|E2RQS9_CANLF	Canis lupus familiaris	4	5
2097	Gamma-tubulin complex component OS=Canis lupus familiaris GN=TUBGCP4 PE=3 SV=1	E2RSA5|E2RSA5_CANLF	Canis lupus familiaris	6	7
1943	LUC7 like 3 pre-mRNA splicing factor OS=Canis lupus familiaris GN=LUC7L3 PE=4 SV=2	E2RSS5|E2RSS5_CANLF	Canis lupus familiaris	7	8
1541	Procollagen-lysine,2-oxoglutarate 5-dioxygenase 3 OS=Canis lupus familiaris GN=PLOD3 PE=4 SV=2	E2RTL4|E2RTL4_CANLF	Canis lupus familiaris	10	10
1561	TraB domain containing OS=Canis lupus familiaris GN=TRABD PE=4 SV=2	F1P930|F1P930_CANLF	Canis lupus familiaris	10	12
2451	DnaJ heat shock protein family (Hsp40) member C11 OS=Canis lupus familiaris GN=DNAJC11 PE=4 SV=2	F1PDH1|F1PDH1_CANLF	Canis lupus familiaris	4	13
1665	Acyl-CoA dehydrogenase, short/branched chain OS=Canis lupus familiaris GN=ACADSB PE=3 SV=2	F1PP63|F1PP63_CANLF	Canis lupus familiaris	9	13
1952	C2 calcium dependent domain containing 2 OS=Canis lupus familiaris GN=C2CD2 PE=4 SV=2	F1PUX1|F1PUX1_CANLF	Canis lupus familiaris	7	11
1693	Uncharacterized protein OS=Canis lupus familiaris PE=4 SV=2	F1PWD1|F1PWD1_CANLF	Canis lupus familiaris	9	11
1377	Mitochondrial ribosomal protein S21 OS=Canis lupus familiaris GN=MRPS21 PE=4 SV=1	E2R5C3|E2R5C3_CANLF	Canis lupus familiaris	12	11
1633	Sorting nexin 7 OS=Canis lupus familiaris GN=SNX7 PE=4 SV=2	E2RSU1|E2RSU1_CANLF	Canis lupus familiaris	9	17
2475	DNA replication complex GINS protein SLD5 OS=Canis lupus familiaris GN=GINS4 PE=3 SV=1	F6X4M2|F6X4M2_CANLF	Canis lupus familiaris	4	5
1612	Rho guanine nucleotide exchange factor 2 OS=Canis lupus familiaris GN=ARHGEF2 PE=4 SV=1	J9JHP5|J9JHP5_CANLF	Canis lupus familiaris	9	16
2103	Uncharacterized protein OS=Canis lupus familiaris GN=NDUFA7 PE=4 SV=1	F1PLL0|F1PLL0_CANLF	Canis lupus familiaris	6	5
2333	Integrator complex subunit 11 OS=Canis lupus familiaris GN=INTS11 PE=4 SV=2	E2QY53|E2QY53_CANLF	Canis lupus familiaris	5	16
2278	SWI/SNF related, matrix associated, actin dependent regulator of chromatin, subfamily b, member 1 OS=Canis lupus familiaris GN=SMARCB1 PE=4 SV=1	E2RMD3|E2RMD3_CANLF	Canis lupus familiaris	5	4
2458	Isovaleryl-CoA dehydrogenase OS=Canis lupus familiaris GN=IVD PE=3 SV=1	E2RRP1|E2RRP1_CANLF	Canis lupus familiaris	4	3
2845	Dynactin subunit 4 OS=Canis lupus familiaris GN=DCTN4 PE=4 SV=2	E2QY42|E2QY42_CANLF	Canis lupus familiaris	2	2
1311	Epithelial cell adhesion molecule OS=Canis lupus familiaris GN=EPCAM PE=4 SV=2	F1Q1M9|F1Q1M9_CANLF	Canis lupus familiaris	12	13
1992	Ubiquitin conjugating enzyme E2 G2 OS=Canis lupus familiaris GN=UBE2G2 PE=3 SV=1	J9NY70|J9NY70_CANLF	Canis lupus familiaris	7	6
1725	G protein signaling modulator 1 OS=Canis lupus familiaris GN=GPSM1 PE=4 SV=2	E2R0Q9|E2R0Q9_CANLF	Canis lupus familiaris	8	24
3738	Uncharacterized protein OS=Canis lupus familiaris GN=VPS25 PE=4 SV=2	E2RK29|E2RK29_CANLF	Canis lupus familiaris	0	0
3740	Pre-mRNA processing factor 6 OS=Canis lupus familiaris GN=PRPF6 PE=4 SV=2	E2RPW8|E2RPW8_CANLF	Canis lupus familiaris	0	0
2284	Dynactin subunit 3 OS=Canis lupus familiaris GN=DCTN3 PE=4 SV=1	E2RBC1|E2RBC1_CANLF	Canis lupus familiaris	5	5
2457	Perilipin OS=Canis lupus familiaris GN=PLIN2 PE=3 SV=2	E2RP20|E2RP20_CANLF	Canis lupus familiaris	4	8
1507	Importin 4 OS=Canis lupus familiaris GN=IPO4 PE=4 SV=2	E2RSV0|E2RSV0_CANLF	Canis lupus familiaris	10	12
2084	AP complex subunit sigma OS=Canis lupus familiaris GN=AP1S1 PE=3 SV=2	E2RTH1|E2RTH1_CANLF	Canis lupus familiaris	6	6
1247	UDP-glucose glycoprotein glucosyltransferase 2 OS=Canis lupus familiaris GN=UGGT2 PE=4 SV=2	F1PKQ7|F1PKQ7_CANLF	Canis lupus familiaris	13	9
1420	Succinate dehydrogenase [ubiquinone] iron-sulfur subunit, mitochondrial OS=Canis lupus familiaris GN=SDHB PE=3 SV=2	F1Q3W8|F1Q3W8_CANLF	Canis lupus familiaris	11	7
1508	Ras related GTP binding B OS=Canis lupus familiaris GN=RRAGB PE=4 SV=1	F6XMW7|F6XMW7_CANLF	Canis lupus familiaris	10	19
2448	DNA polymerase OS=Canis lupus familiaris GN=POLA1 PE=3 SV=1	F6Y1C9|F6Y1C9_CANLF	Canis lupus familiaris	4	5
2455	Nucleolar protein interacting with the FHA domain of MKI67 OS=Canis lupus familiaris GN=NIFK PE=4 SV=1	J9NXM6|J9NXM6_CANLF	Canis lupus familiaris	4	8
1528	Shootin 1 OS=Canis lupus familiaris GN=SHTN1 PE=4 SV=1	J9P7R7|J9P7R7_CANLF	Canis lupus familiaris	10	14
1812	Integral membrane glycoprotein (Fragment) OS=Canis lupus familiaris GN=LA-DRB PE=2 SV=1	Q30349|Q30349_CANLF	Canis lupus familiaris	8	9
1122	Ubiquitin like modifier activating enzyme 7 OS=Canis lupus familiaris GN=UBA7 PE=3 SV=1	E2QYA0|E2QYA0_CANLF (+1)	Canis lupus familiaris	15	14
1616	DNA repair protein RAD51 homolog 1 OS=Canis lupus familiaris OX=9615 GN=RAD51 PE=2 SV=1	RAD51_CANLF	Canis lupus familiaris	9	23
2245	Ubiquitin associated protein 2 like OS=Canis lupus familiaris GN=UBAP2L PE=4 SV=2	E2RRJ3|E2RRJ3_CANLF	Canis lupus familiaris	5	7
1127	Terpene cyclase/mutase family member OS=Canis lupus familiaris GN=LSS PE=3 SV=2	F1PD82|F1PD82_CANLF	Canis lupus familiaris	15	4
1683	Chromosome 1 open reading frame 50 OS=Canis lupus familiaris GN=C1orf50 PE=4 SV=1	F6X7N2|F6X7N2_CANLF	Canis lupus familiaris	9	4
1589	Toll like receptor 3 OS=Canis lupus familiaris GN=TLR3 PE=3 SV=2	E2RIV9|E2RIV9_CANLF	Canis lupus familiaris	10	12
1374	Deoxycytidine kinase OS=Canis lupus familiaris GN=DCK PE=4 SV=1	E2R607|E2R607_CANLF	Canis lupus familiaris	12	15
1453	Uncharacterized protein OS=Canis lupus familiaris PE=3 SV=2	F1PYX5|F1PYX5_CANLF (+1)	Canis lupus familiaris	11	0
3726	WD repeat domain 43 OS=Canis lupus familiaris GN=WDR43 PE=4 SV=2	F1P7R7|F1P7R7_CANLF	Canis lupus familiaris	0	0
2828	RAB23, member RAS oncogene family OS=Canis lupus familiaris GN=RAB23 PE=4 SV=2	E2QWS2|E2QWS2_CANLF	Canis lupus familiaris	2	6
1201	Caspase 7 OS=Canis lupus familiaris GN=CASP7 PE=3 SV=2	E2R027|E2R027_CANLF	Canis lupus familiaris	14	14
1905	Peptidyl-prolyl cis-trans isomerase OS=Canis lupus familiaris GN=PPIH PE=3 SV=1	E2R198|E2R198_CANLF	Canis lupus familiaris	7	11
1555	Mitochondrial trans-2-enoyl-CoA reductase OS=Canis lupus familiaris GN=MECR PE=4 SV=1	E2R1T2|E2R1T2_CANLF	Canis lupus familiaris	10	6
2266	HAUS augmin like complex subunit 8 OS=Canis lupus familiaris GN=HAUS8 PE=4 SV=2	E2R264|E2R264_CANLF	Canis lupus familiaris	5	8
1946	Uncharacterized protein OS=Canis lupus familiaris GN=C37H2orf47 PE=4 SV=1	E2R274|E2R274_CANLF	Canis lupus familiaris	7	11
1969	Serine and arginine rich splicing factor 2 OS=Canis lupus familiaris GN=SRSF2 PE=4 SV=1	E2RDB2|E2RDB2_CANLF	Canis lupus familiaris	7	7
1253	Tubulin folding cofactor C OS=Canis lupus familiaris GN=TBCC PE=4 SV=1	E2RDK4|E2RDK4_CANLF	Canis lupus familiaris	13	16
1679	Mitochondrial import inner membrane translocase subunit TIM17 OS=Canis lupus familiaris GN=TIMM17B PE=3 SV=2	E2RIP1|E2RIP1_CANLF	Canis lupus familiaris	9	13
1671	RNA polymerase III subunit D OS=Canis lupus familiaris GN=POLR3D PE=4 SV=2	E2RL84|E2RL84_CANLF	Canis lupus familiaris	9	5
1132	SWAP switching B-cell complex subunit 70 OS=Canis lupus familiaris GN=SWAP70 PE=4 SV=2	F1P9B2|F1P9B2_CANLF	Canis lupus familiaris	15	12
2264	Aquarius intron-binding spliceosomal factor OS=Canis lupus familiaris GN=AQR PE=4 SV=2	F1PA16|F1PA16_CANLF	Canis lupus familiaris	5	3
1325	Aldehyde dehydrogenase 5 family member A1 OS=Canis lupus familiaris GN=ALDH5A1 PE=4 SV=2	F1PP35|F1PP35_CANLF	Canis lupus familiaris	12	11
1332	Dolichyl-diphosphooligosaccharide--protein glycosyltransferase subunit STT3B OS=Canis lupus familiaris OX=9615 GN=STT3B PE=1 SV=1	STT3B_CANLF	Canis lupus familiaris	12	10
1672	RWD domain containing 1 OS=Canis lupus familiaris GN=RWDD1 PE=4 SV=1	J9P8U8|J9P8U8_CANLF	Canis lupus familiaris	9	10
2265	TRK-fused gene OS=Canis lupus familiaris GN=TFG PE=4 SV=1	E2REP2|E2REP2_CANLF	Canis lupus familiaris	5	2
2328	Mitochondrial ribosomal protein L38 OS=Canis lupus familiaris GN=MRPL38 PE=4 SV=2	E2RTE7|E2RTE7_CANLF	Canis lupus familiaris	5	5
1309	Receptor interacting serine/threonine kinase 1 OS=Canis lupus familiaris GN=RIPK1 PE=4 SV=2	F1PQX4|F1PQX4_CANLF	Canis lupus familiaris	12	17
2335	Serpin family B member 1 OS=Canis lupus familiaris GN=SERPINB1 PE=3 SV=1	E2RKJ6|E2RKJ6_CANLF	Canis lupus familiaris	5	4
2222	Queuine tRNA-ribosyltransferase catalytic subunit 1 OS=Canis lupus familiaris GN=QTRT1 PE=3 SV=1	E2RNA1|E2RNA1_CANLF	Canis lupus familiaris	5	14
1712	Very-long-chain (3R)-3-hydroxyacyl-CoA dehydratase OS=Canis lupus familiaris GN=HACD3 PE=3 SV=2	E2RSN5|E2RSN5_CANLF	Canis lupus familiaris	9	13
1478	Protein kinase AMP-activated non-catalytic subunit beta 2 OS=Canis lupus familiaris GN=PRKAB2 PE=4 SV=1	J9P1N8|J9P1N8_CANLF	Canis lupus familiaris	11	19
1330	HGH1 homolog OS=Canis lupus familiaris GN=HGH1 PE=4 SV=2	F1PEJ2|F1PEJ2_CANLF	Canis lupus familiaris	12	9
2912	Mediator complex subunit 23 OS=Canis lupus familiaris GN=MED23 PE=4 SV=2	F1P660|F1P660_CANLF	Canis lupus familiaris	2	0
1594	B-TFIID TATA-box binding protein associated factor 1 OS=Canis lupus familiaris GN=BTAF1 PE=4 SV=2	E2QWL4|E2QWL4_CANLF	Canis lupus familiaris	9	13
3745	Uncharacterized protein OS=Canis lupus familiaris GN=SNU13 PE=4 SV=2	E2RRM7|E2RRM7_CANLF	Canis lupus familiaris	0	3
1529	Mitochondrial ribosomal protein L28 OS=Canis lupus familiaris GN=MRPL28 PE=4 SV=2	E2R0V9|E2R0V9_CANLF	Canis lupus familiaris	10	11
1761	Aminopeptidase OS=Canis lupus familiaris GN=ERAP1 PE=3 SV=1	E2R302|E2R302_CANLF	Canis lupus familiaris	8	12
1687	Glutamate rich WD repeat containing 1 OS=Canis lupus familiaris GN=GRWD1 PE=4 SV=1	E2RBY0|E2RBY0_CANLF	Canis lupus familiaris	9	10
1654	Probable cytosolic iron-sulfur protein assembly protein CIAO1 OS=Canis lupus familiaris GN=CIAO1 PE=3 SV=2	E2REB4|E2REB4_CANLF	Canis lupus familiaris	9	8
1673	V-type proton ATPase subunit C OS=Canis lupus familiaris GN=ATP6V1C1 PE=3 SV=2	E2RSK6|E2RSK6_CANLF	Canis lupus familiaris	9	7
1432	NPL4 homolog, ubiquitin recognition factor OS=Canis lupus familiaris GN=NPLOC4 PE=4 SV=2	F1PNX1|F1PNX1_CANLF	Canis lupus familiaris	11	8
1666	Annexin A10 OS=Canis lupus familiaris GN=ANXA10 PE=4 SV=2	F1PTL7|F1PTL7_CANLF	Canis lupus familiaris	9	8
1630	Hydroxysteroid dehydrogenase like 2 OS=Canis lupus familiaris GN=HSDL2 PE=4 SV=2	F1Q3R2|F1Q3R2_CANLF	Canis lupus familiaris	9	13
1415	Pachytene checkpoint protein 2 homolog OS=Canis lupus familiaris OX=9615 GN=TRIP13 PE=3 SV=1	PCH2_CANLF	Canis lupus familiaris	11	15
1655	CTTNBP2 N-terminal like OS=Canis lupus familiaris GN=CTTNBP2NL PE=4 SV=1	E2R4C9|E2R4C9_CANLF	Canis lupus familiaris	9	5
2834	Erythrocyte band 7 integral membrane protein stomatin OS=Canis lupus familiaris GN=STOM PE=2 SV=1	B6F250|B6F250_CANLF	Canis lupus familiaris	2	7
2263	Thiamine pyrophosphokinase OS=Canis lupus familiaris GN=TPK1 PE=3 SV=2	E2QWC1|E2QWC1_CANLF	Canis lupus familiaris	5	9
1074	Vacuolar protein sorting 13 homolog C OS=Canis lupus familiaris GN=VPS13C PE=4 SV=1	F6V7F8|F6V7F8_CANLF	Canis lupus familiaris	16	2
1918	Ras homolog family member G OS=Canis lupus familiaris GN=RHOG PE=3 SV=2	E2R020|E2R020_CANLF	Canis lupus familiaris	7	9
2377	FUS RNA binding protein OS=Canis lupus familiaris GN=FUS PE=4 SV=2	F1PBJ4|F1PBJ4_CANLF	Canis lupus familiaris	5	4
2838	Uncharacterized protein OS=Canis lupus familiaris GN=WTAP PE=4 SV=1	J9JHQ9|J9JHQ9_CANLF	Canis lupus familiaris	2	0
2498	Zinc finger CCHC-type containing 8 OS=Canis lupus familiaris GN=ZCCHC8 PE=4 SV=2	E2QXB5|E2QXB5_CANLF	Canis lupus familiaris	4	0
1674	Ubiquitin specific peptidase 14 OS=Canis lupus familiaris GN=USP14 PE=3 SV=2	E2RPS0|E2RPS0_CANLF	Canis lupus familiaris	9	4
1509	Hook microtubule tethering protein 2 OS=Canis lupus familiaris GN=HOOK2 PE=4 SV=2	E2RT13|E2RT13_CANLF	Canis lupus familiaris	10	20
74	Tropomyosin 1 OS=Canis lupus familiaris GN=TPM1 PE=3 SV=1	F1P912|F1P912_CANLF	Canis lupus familiaris	122	143
1968	TATA-box binding protein associated factor 15 OS=Canis lupus familiaris GN=TAF15 PE=4 SV=2	F1PB61|F1PB61_CANLF	Canis lupus familiaris	7	11
1570	Serine palmitoyltransferase long chain base subunit 3 OS=Canis lupus familiaris GN=SPTLC3 PE=3 SV=2	F1PVM3|F1PVM3_CANLF	Canis lupus familiaris	10	10
1684	CDKN2A interacting protein OS=Canis lupus familiaris GN=CDKN2AIP PE=4 SV=2	F1PWX8|F1PWX8_CANLF	Canis lupus familiaris	9	9
1667	Diaphanous related formin 2 OS=Canis lupus familiaris GN=DIAPH2 PE=4 SV=2	F1Q1Q1|F1Q1Q1_CANLF	Canis lupus familiaris	9	6
1433	Autophagy protein 5 OS=Canis lupus familiaris GN=ATG5 PE=3 SV=1	F6V678|F6V678_CANLF	Canis lupus familiaris	11	4
1495	Ring finger protein 20 OS=Canis lupus familiaris GN=RNF20 PE=4 SV=1	F6XUF9|F6XUF9_CANLF	Canis lupus familiaris	10	10
975	Histone H2A OS=Canis lupus familiaris GN=H2AFV PE=3 SV=1	J9P3D2|J9P3D2_CANLF	Canis lupus familiaris	18	10
1791	Coiled-coil domain containing 91 OS=Canis lupus familiaris GN=CCDC91 PE=4 SV=2	E2R446|E2R446_CANLF	Canis lupus familiaris	8	5
1421	Sjogren syndrome/scleroderma autoantigen 1 OS=Canis lupus familiaris GN=SSSCA1 PE=4 SV=2	E2RFZ0|E2RFZ0_CANLF	Canis lupus familiaris	11	4
2285	Mediator complex subunit 22 OS=Canis lupus familiaris GN=MED22 PE=4 SV=1	E2QV33|E2QV33_CANLF	Canis lupus familiaris	5	5
2352	Potassium channel tetramerization domain containing 5 OS=Canis lupus familiaris GN=KCTD5 PE=4 SV=2	F1Q2Y4|F1Q2Y4_CANLF	Canis lupus familiaris	5	6
2620	Marker of proliferation Ki-67 OS=Canis lupus familiaris GN=MKI67 PE=4 SV=2	E2RJX3|E2RJX3_CANLF	Canis lupus familiaris	3	3
1307	ADP ribosylation factor guanine nucleotide exchange factor 1 OS=Canis lupus familiaris GN=ARFGEF1 PE=4 SV=2	E2QWR9|E2QWR9_CANLF	Canis lupus familiaris	12	10
3732	Small nuclear ribonucleoprotein polypeptide E OS=Canis lupus familiaris GN=SNRPE PE=4 SV=1	J9P098|J9P098_CANLF	Canis lupus familiaris	0	0
1893	Chromosome 1 open reading frame 27 OS=Canis lupus familiaris GN=C1orf27 PE=4 SV=1	E2QSA1|E2QSA1_CANLF (+1)	Canis lupus familiaris	7	15
1680	Branched chain keto acid dehydrogenase E1 subunit beta OS=Canis lupus familiaris GN=BCKDHB PE=4 SV=2	E2QYD3|E2QYD3_CANLF	Canis lupus familiaris	9	6
1656	COX15, cytochrome c oxidase assembly homolog OS=Canis lupus familiaris GN=COX15 PE=3 SV=1	E2RJ76|E2RJ76_CANLF	Canis lupus familiaris	9	19
1149	DSCR3 arrestin fold containing OS=Canis lupus familiaris GN=DSCR3 PE=4 SV=2	E2RM98|E2RM98_CANLF	Canis lupus familiaris	15	6
2098	Zinc finger HIT-type containing 3 OS=Canis lupus familiaris GN=ZNHIT3 PE=4 SV=2	E2RN81|E2RN81_CANLF	Canis lupus familiaris	6	12
1401	Ribonuclease P/MRP subunit p40 OS=Canis lupus familiaris GN=RPP40 PE=4 SV=2	E2RP63|E2RP63_CANLF	Canis lupus familiaris	11	9
1830	Regulation of nuclear pre-mRNA domain containing 1B OS=Canis lupus familiaris GN=RPRD1B PE=4 SV=1	E2RRZ8|E2RRZ8_CANLF	Canis lupus familiaris	8	9
1425	Uncharacterized protein OS=Canis lupus familiaris PE=3 SV=2	F1PK93|F1PK93_CANLF	Canis lupus familiaris	11	18
2449	Trafficking protein particle complex 11 OS=Canis lupus familiaris GN=TRAPPC11 PE=4 SV=2	F1PX21|F1PX21_CANLF	Canis lupus familiaris	4	14
1337	Leucine rich repeat containing 47 OS=Canis lupus familiaris GN=LRRC47 PE=4 SV=2	F1PYM5|F1PYM5_CANLF	Canis lupus familiaris	12	5
1781	Programmed cell death 6 OS=Canis lupus familiaris GN=PDCD6 PE=4 SV=2	F1Q1H3|F1Q1H3_CANLF	Canis lupus familiaris	8	12
1782	Transaldolase OS=Canis lupus familiaris GN=LOC475937 PE=3 SV=1	H9GW87|H9GW87_CANLF	Canis lupus familiaris	8	8
1634	Prefoldin subunit 4 OS=Canis lupus familiaris PE=3 SV=1	J9P9H1|J9P9H1_CANLF	Canis lupus familiaris	9	15
294	Serine/threonine-protein phosphatase PP1-beta catalytic subunit OS=Canis lupus familiaris OX=9615 GN=PPP1CB PE=2 SV=4	PP1B_CANLF	Canis lupus familiaris	54	70
2279	Ras-related protein Rab-5A OS=Canis lupus familiaris OX=9615 GN=RAB5A PE=1 SV=1	RAB5A_CANLF	Canis lupus familiaris	5	14
1426	Serine and arginine rich splicing factor 11 OS=Canis lupus familiaris GN=SRSF11 PE=4 SV=2	F1P6U8|F1P6U8_CANLF	Canis lupus familiaris	11	8
1547	Carbonyl reductase 4 OS=Canis lupus familiaris GN=CBR4 PE=4 SV=2	E2QWU7|E2QWU7_CANLF	Canis lupus familiaris	10	5
1558	Transcription factor A, mitochondrial OS=Canis lupus familiaris GN=TFAM PE=4 SV=2	E2RJ35|E2RJ35_CANLF	Canis lupus familiaris	10	3
1411	Uncharacterized protein OS=Canis lupus familiaris GN=C21H11orf58 PE=4 SV=1	J9NZN7|J9NZN7_CANLF	Canis lupus familiaris	11	16
2531	Cytospin-A OS=Canis lupus familiaris OX=9615 GN=SPECC1L PE=2 SV=1	CYTSA_CANLF	Canis lupus familiaris	4	4
1975	ATP-dependent RNA helicase DHX29 OS=Canis lupus familiaris GN=DHX29 PE=3 SV=1	E2RID8|E2RID8_CANLF	Canis lupus familiaris	7	4
1243	BCAR1, Cas family scaffolding protein OS=Canis lupus familiaris GN=BCAR1 PE=4 SV=2	F1P9X8|F1P9X8_CANLF	Canis lupus familiaris	13	18
1472	Mitochondrial ribosomal protein L20 OS=Canis lupus familiaris GN=MRPL20 PE=3 SV=1	E2QZ57|E2QZ57_CANLF	Canis lupus familiaris	11	11
2801	SPC25, NDC80 kinetochore complex component OS=Canis lupus familiaris GN=SPC25 PE=4 SV=1	E2QYQ7|E2QYQ7_CANLF	Canis lupus familiaris	3	13
283	Uncharacterized protein (Fragment) OS=Canis lupus familiaris PE=4 SV=1	J9PA89|J9PA89_CANLF	Canis lupus familiaris	56	50
1715	Uncharacterized protein OS=Canis lupus familiaris GN=NDUFB6 PE=4 SV=1	J9NV79|J9NV79_CANLF	Canis lupus familiaris	9	4
2660	Chromosome 17 open reading frame 75 OS=Canis lupus familiaris GN=C17orf75 PE=4 SV=2	E2RI60|E2RI60_CANLF	Canis lupus familiaris	3	0
1174	LSM14A, mRNA processing body assembly factor OS=Canis lupus familiaris GN=LSM14A PE=4 SV=2	F1PPL2|F1PPL2_CANLF	Canis lupus familiaris	14	17
2989	Small nuclear ribonucleoprotein-associated protein OS=Canis lupus familiaris GN=SNRPN PE=3 SV=1	E2RPQ0|E2RPQ0_CANLF	Canis lupus familiaris	0	0
1254	Zwilch kinetochore protein OS=Canis lupus familiaris GN=ZWILCH PE=4 SV=2	E2RC17|E2RC17_CANLF	Canis lupus familiaris	13	10
1329	WD repeat domain 82 OS=Canis lupus familiaris GN=WDR82 PE=4 SV=1	E2RGF2|E2RGF2_CANLF	Canis lupus familiaris	12	9
1762	HECT domain E3 ubiquitin protein ligase 1 OS=Canis lupus familiaris GN=HECTD1 PE=4 SV=2	E2RGH9|E2RGH9_CANLF	Canis lupus familiaris	8	9
1886	Chloride intracellular channel protein OS=Canis lupus familiaris GN=CLIC4 PE=3 SV=1	E2RGI4|E2RGI4_CANLF	Canis lupus familiaris	7	4
1259	Multivesicular body subunit 12A OS=Canis lupus familiaris GN=MVB12A PE=4 SV=2	E2RJN6|E2RJN6_CANLF	Canis lupus familiaris	13	12
2069	5'-3' exoribonuclease OS=Canis lupus familiaris GN=XRN2 PE=3 SV=1	E2RMS9|E2RMS9_CANLF (+1)	Canis lupus familiaris	6	5
2099	Nucleoporin 43 OS=Canis lupus familiaris GN=NUP43 PE=4 SV=2	F1P643|F1P643_CANLF	Canis lupus familiaris	6	11
1768	Methylthioribulose-1-phosphate dehydratase OS=Canis lupus familiaris GN=APIP PE=3 SV=2	F1PT95|F1PT95_CANLF	Canis lupus familiaris	8	8
1136	Serine/threonine-protein phosphatase OS=Canis lupus familiaris GN=PPP5C PE=3 SV=2	F1PV61|F1PV61_CANLF	Canis lupus familiaris	15	6
1948	Pre-mRNA processing factor 4 OS=Canis lupus familiaris GN=PRPF4 PE=4 SV=2	F1PZB0|F1PZB0_CANLF	Canis lupus familiaris	7	5
1310	Uncharacterized protein OS=Canis lupus familiaris GN=RBM27 PE=4 SV=1	J9NT04|J9NT04_CANLF	Canis lupus familiaris	12	16
1407	Superoxide dismutase [Cu-Zn] OS=Canis lupus familiaris OX=9615 GN=SOD1 PE=2 SV=1	SODC_CANLF	Canis lupus familiaris	11	18
2145	Desmoglein 2 OS=Canis lupus familiaris GN=DSG2 PE=4 SV=1	F1PGX1|F1PGX1_CANLF (+1)	Canis lupus familiaris	6	5
1880	Cell division cycle 16 OS=Canis lupus familiaris GN=CDC16 PE=4 SV=1	E2R5H6|E2R5H6_CANLF	Canis lupus familiaris	7	8
2472	Galectin OS=Canis lupus familiaris GN=LGALS1 PE=2 SV=1	E2RJL1|E2RJL1_CANLF	Canis lupus familiaris	4	18
2497	PDZ and LIM domain 1 OS=Canis lupus familiaris GN=PDLIM1 PE=4 SV=1	J9NXY7|J9NXY7_CANLF	Canis lupus familiaris	4	3
1800	RNA polymerase II subunit K OS=Canis lupus familiaris GN=POLR2K PE=4 SV=1	J9NXU3|J9NXU3_CANLF	Canis lupus familiaris	8	10
1326	GRB10 interacting GYF protein 2 OS=Canis lupus familiaris GN=GIGYF2 PE=4 SV=1	J9P4X3|J9P4X3_CANLF	Canis lupus familiaris	12	17
1609	OXA1L, mitochondrial inner membrane protein OS=Canis lupus familiaris GN=OXA1L PE=3 SV=2	F1PYA2|F1PYA2_CANLF	Canis lupus familiaris	9	9
1645	dCMP deaminase OS=Canis lupus familiaris GN=DCTD PE=4 SV=1	J9P0T2|J9P0T2_CANLF	Canis lupus familiaris	9	9
1716	COMM domain containing 2 OS=Canis lupus familiaris GN=COMMD2 PE=4 SV=1	J9P360|J9P360_CANLF	Canis lupus familiaris	9	7
2766	Neuroguidin OS=Canis lupus familiaris GN=NGDN PE=4 SV=1	E2R1X0|E2R1X0_CANLF	Canis lupus familiaris	3	5
1389	Tubulin folding cofactor D OS=Canis lupus familiaris GN=TBCD PE=4 SV=1	H9GWC8|H9GWC8_CANLF	Canis lupus familiaris	11	15
2137	Arsenical pump-driving ATPase OS=Canis lupus familiaris PE=3 SV=2	E2RSX0|E2RSX0_CANLF	Canis lupus familiaris	6	0
1752	Chromosome transmission fidelity factor 18 OS=Canis lupus familiaris GN=CHTF18 PE=4 SV=2	F1PFW9|F1PFW9_CANLF	Canis lupus familiaris	8	14
21	Tubulin alpha chain OS=Canis lupus familiaris GN=TUBA1A PE=2 SV=1	A0A077LQA5|A0A077LQA5_CANLF	Canis lupus familiaris	231	349
1398	HAUS augmin like complex subunit 5 OS=Canis lupus familiaris GN=HAUS5 PE=4 SV=2	E2RI31|E2RI31_CANLF	Canis lupus familiaris	11	14
3668	Zinc finger CCCH-type containing 18 OS=Canis lupus familiaris GN=ZC3H18 PE=4 SV=1	J9NS11|J9NS11_CANLF	Canis lupus familiaris	0	0
1320	Interferon regulatory factor 3 OS=Canis lupus familiaris GN=IRF3 PE=4 SV=2	F1P7J1|F1P7J1_CANLF	Canis lupus familiaris	12	15
1380	Lon protease homolog 2, peroxisomal OS=Canis lupus familiaris GN=LONP2 PE=3 SV=2	E2RG41|E2RG41_CANLF	Canis lupus familiaris	11	23
1906	PTGES3L-AARSD1 readthrough OS=Canis lupus familiaris GN=PTGES3L-AARSD1 PE=4 SV=2	E2RNW7|E2RNW7_CANLF	Canis lupus familiaris	7	8
1783	NADH:ubiquinone oxidoreductase subunit A6 OS=Canis lupus familiaris GN=NDUFA6 PE=3 SV=2	E2RT07|E2RT07_CANLF	Canis lupus familiaris	8	10
1763	Uncharacterized protein OS=Canis lupus familiaris PE=4 SV=2	F1PAK8|F1PAK8_CANLF	Canis lupus familiaris	8	11
1929	Glyoxylate and hydroxypyruvate reductase OS=Canis lupus familiaris GN=GRHPR PE=3 SV=1	F1PJS0|F1PJS0_CANLF	Canis lupus familiaris	7	10
2135	Adaptor related protein complex 2 mu 1 subunit OS=Canis lupus familiaris GN=AP2M1 PE=3 SV=1	F1PQ79|F1PQ79_CANLF	Canis lupus familiaris	6	7
2628	Plakophilin 3 OS=Canis lupus familiaris GN=PKP3 PE=4 SV=2	F1PY11|F1PY11_CANLF	Canis lupus familiaris	3	11
1333	Transcription factor Dp-1 OS=Canis lupus familiaris GN=TFDP1 PE=3 SV=2	F1Q0W2|F1Q0W2_CANLF	Canis lupus familiaris	12	12
1937	DSN1 homolog, MIS12 kinetochore complex component OS=Canis lupus familiaris GN=DSN1 PE=4 SV=1	F6UTX5|F6UTX5_CANLF	Canis lupus familiaris	7	10
1930	Kinesin-like protein OS=Canis lupus familiaris GN=KIF23 PE=3 SV=1	J9P721|J9P721_CANLF	Canis lupus familiaris	7	10
2068	SMYD family member 5 OS=Canis lupus familiaris GN=SMYD5 PE=4 SV=1	E2QRW4|E2QRW4_CANLF	Canis lupus familiaris	6	10
1784	Ubiquitin like modifier activating enzyme 2 OS=Canis lupus familiaris GN=UBA2 PE=4 SV=2	E2R837|E2R837_CANLF	Canis lupus familiaris	8	3
2674	Uncharacterized protein OS=Canis lupus familiaris GN=MRPL45 PE=4 SV=1	F6XHK1|F6XHK1_CANLF	Canis lupus familiaris	3	6
1774	HAUS augmin like complex subunit 2 OS=Canis lupus familiaris GN=HAUS2 PE=4 SV=1	E2R4Y8|E2R4Y8_CANLF	Canis lupus familiaris	8	12
1938	ECSIT signalling integrator OS=Canis lupus familiaris GN=ECSIT PE=4 SV=1	E2RB15|E2RB15_CANLF	Canis lupus familiaris	7	7
1471	Ubiquitin carboxyl-terminal hydrolase OS=Canis lupus familiaris GN=UCHL5 PE=3 SV=1	E2QWM9|E2QWM9_CANLF	Canis lupus familiaris	11	5
1829	Potassium channel modulatory factor 1 OS=Canis lupus familiaris GN=KCMF1 PE=4 SV=1	J9P6L0|J9P6L0_CANLF	Canis lupus familiaris	8	4
1631	Uncharacterized protein OS=Canis lupus familiaris GN=EWSR1 PE=4 SV=2	E2RA07|E2RA07_CANLF	Canis lupus familiaris	9	5
2772	Trafficking protein particle complex 6B OS=Canis lupus familiaris GN=TRAPPC6B PE=4 SV=2	E2RQ41|E2RQ41_CANLF	Canis lupus familiaris	3	2
919	1,4-alpha-glucan branching enzyme 1 OS=Canis lupus familiaris GN=GBE1 PE=4 SV=2	F1PX32|F1PX32_CANLF	Canis lupus familiaris	19	7
2775	Mitochondrial ribosomal protein L46 OS=Canis lupus familiaris GN=MRPL46 PE=4 SV=1	F6XH70|F6XH70_CANLF	Canis lupus familiaris	3	8
1181	Dedicator of cytokinesis 1 OS=Canis lupus familiaris GN=DOCK1 PE=3 SV=1	L7N0E0|L7N0E0_CANLF	Canis lupus familiaris	14	11
2187	Malate dehydrogenase OS=Canis lupus familiaris PE=3 SV=1	J9NY79|J9NY79_CANLF	Canis lupus familiaris	6	5
2783	RNA binding motif protein 14 OS=Canis lupus familiaris GN=RBM14 PE=4 SV=1	E2RS43|E2RS43_CANLF	Canis lupus familiaris	3	6
2615	Interferon induced protein 44 like OS=Canis lupus familiaris GN=IFI44L PE=4 SV=2	E2RJW2|E2RJW2_CANLF	Canis lupus familiaris	3	13
1491	Sorting nexin family member 27 OS=Canis lupus familiaris GN=SNX27 PE=4 SV=1	E2RM53|E2RM53_CANLF	Canis lupus familiaris	10	14
3741	Cyclooxygenase 2 OS=Canis lupus familiaris GN=PTGS2 PE=2 SV=1	Q8SPQ9|Q8SPQ9_CANLF	Canis lupus familiaris	0	3
3669	Uncharacterized protein OS=Canis lupus familiaris GN=RAB6A PE=4 SV=1	J9NYJ8|J9NYJ8_CANLF	Canis lupus familiaris	0	4
3660	Cytochrome b-c1 complex subunit 6 OS=Canis lupus familiaris GN=UQCRH PE=3 SV=1	E2RR27|E2RR27_CANLF	Canis lupus familiaris	0	12
1657	Pyridoxamine 5'-phosphate oxidase OS=Canis lupus familiaris GN=PNPO PE=3 SV=1	E2QTE2|E2QTE2_CANLF	Canis lupus familiaris	9	10
2272	Cytochrome b-c1 complex subunit Rieske, mitochondrial OS=Canis lupus familiaris GN=UQCRFS1 PE=4 SV=1	E2R1A6|E2R1A6_CANLF	Canis lupus familiaris	5	11
1542	BCL2L2-PABPN1 readthrough OS=Canis lupus familiaris GN=BCL2L2-PABPN1 PE=4 SV=1	E2R6I0|E2R6I0_CANLF	Canis lupus familiaris	10	7
2106	Component of oligomeric golgi complex 6 OS=Canis lupus familiaris GN=COG6 PE=4 SV=2	E2R8J6|E2R8J6_CANLF	Canis lupus familiaris	6	12
2296	Acetyl-CoA acyltransferase 1 OS=Canis lupus familiaris GN=ACAA1 PE=3 SV=1	E2REH5|E2REH5_CANLF	Canis lupus familiaris	5	12
1422	Enhancer of mRNA decapping 4 OS=Canis lupus familiaris GN=EDC4 PE=4 SV=2	E2RKN5|E2RKN5_CANLF	Canis lupus familiaris	11	13
1548	Uncharacterized protein OS=Canis lupus familiaris GN=MGST3 PE=4 SV=2	E2RP74|E2RP74_CANLF (+1)	Canis lupus familiaris	10	13
1956	Annexin OS=Canis lupus familiaris GN=ANXA4 PE=3 SV=2	F1PXG4|F1PXG4_CANLF	Canis lupus familiaris	7	7
1646	Cell division cycle 27 OS=Canis lupus familiaris GN=CDC27 PE=4 SV=2	F1Q3E7|F1Q3E7_CANLF	Canis lupus familiaris	9	10
1939	Atlastin GTPase 1 OS=Canis lupus familiaris GN=ATL1 PE=4 SV=1	F6X7C0|F6X7C0_CANLF	Canis lupus familiaris	7	9
2104	BCL2 associated athanogene 2 OS=Canis lupus familiaris GN=BAG2 PE=4 SV=1	J9P4C5|J9P4C5_CANLF	Canis lupus familiaris	6	6
1944	VPS26, retromer complex component B OS=Canis lupus familiaris GN=VPS26B PE=4 SV=1	J9P516|J9P516_CANLF	Canis lupus familiaris	7	7
2826	General transcription factor IIF subunit 1 OS=Canis lupus familiaris GN=GTF2F1 PE=4 SV=1	J9P782|J9P782_CANLF	Canis lupus familiaris	2	8
1628	Anaphase promoting complex subunit 1 OS=Canis lupus familiaris GN=ANAPC1 PE=4 SV=2	E2RLM2|E2RLM2_CANLF	Canis lupus familiaris	9	12
1615	Listerin E3 ubiquitin protein ligase 1 OS=Canis lupus familiaris GN=LTN1 PE=4 SV=2	F1PGK0|F1PGK0_CANLF	Canis lupus familiaris	9	14
1400	Uncharacterized protein OS=Canis lupus familiaris GN=LOC100686488 PE=4 SV=1	E2RPC2|E2RPC2_CANLF	Canis lupus familiaris	11	5
1518	Malonyl-CoA-acyl carrier protein transacylase OS=Canis lupus familiaris GN=MCAT PE=4 SV=2	F1PUF5|F1PUF5_CANLF	Canis lupus familiaris	10	11
1100	Keratin 5 OS=Canis lupus familiaris GN=KRT5 PE=3 SV=1	L7N095|L7N095_CANLF	Canis lupus familiaris	16	25
1813	Annexin A13 OS=Canis lupus familiaris OX=9615 GN=ANXA13 PE=1 SV=2	ANX13_CANLF (+1)	Canis lupus familiaris	8	5
964	Integrin subunit alpha 2 OS=Canis lupus familiaris GN=ITGA2 PE=3 SV=2	E2REA9|E2REA9_CANLF	Canis lupus familiaris	18	13
1244	Nardilysin convertase OS=Canis lupus familiaris GN=NRDC PE=4 SV=2	E2RT71|E2RT71_CANLF	Canis lupus familiaris	13	22
2723	DEAD-box helicase 47 OS=Canis lupus familiaris GN=DDX47 PE=3 SV=2	E2RN03|E2RN03_CANLF	Canis lupus familiaris	3	3
1238	Anterior gradient 2, protein disulphide isomerase family member OS=Canis lupus familiaris GN=AGR2 PE=4 SV=2	F1PUR5|F1PUR5_CANLF	Canis lupus familiaris	14	10
2946	Caspase-3 OS=Canis lupus familiaris GN=CASP3 PE=3 SV=1	J9NZ61|J9NZ61_CANLF	Canis lupus familiaris	2	6
2970	DNA replication regulator and spliceosomal factor OS=Canis lupus familiaris GN=SMU1 PE=4 SV=1	J9P871|J9P871_CANLF	Canis lupus familiaris	2	3
1982	Methylmalonic aciduria (cobalamin deficiency) cblA type OS=Canis lupus familiaris GN=MMAA PE=4 SV=1	F1Q137|F1Q137_CANLF	Canis lupus familiaris	7	10
1613	ADP ribosylation factor GTPase activating protein 3 OS=Canis lupus familiaris GN=ARFGAP3 PE=4 SV=2	E2RT80|E2RT80_CANLF	Canis lupus familiaris	9	13
1480	Dual specificity mitogen-activated protein kinase kinase 2 OS=Canis lupus familiaris OX=9615 GN=MAP2K2 PE=2 SV=1	MP2K2_CANLF	Canis lupus familiaris	10	18
918	Uncharacterized protein OS=Canis lupus familiaris GN=KRT42 PE=3 SV=1	E2R7W6|E2R7W6_CANLF	Canis lupus familiaris	20	22
2692	Large 60S subunit nuclear export GTPase 1 OS=Canis lupus familiaris GN=LSG1 PE=4 SV=2	F1P8H7|F1P8H7_CANLF	Canis lupus familiaris	3	0
2257	Thymidine kinase OS=Canis lupus familiaris GN=TK1 PE=3 SV=1	E2QXP4|E2QXP4_CANLF	Canis lupus familiaris	5	12
1272	Transducin beta like 1 X-linked receptor 1 OS=Canis lupus familiaris GN=TBL1XR1 PE=4 SV=2	E2R263|E2R263_CANLF	Canis lupus familiaris	13	17
1583	Transcription initiation factor TFIID subunit 10 OS=Canis lupus familiaris GN=TAF10 PE=3 SV=1	E2R5H1|E2R5H1_CANLF	Canis lupus familiaris	10	9
2063	FMR1 autosomal homolog 1 OS=Canis lupus familiaris GN=FXR1 PE=4 SV=2	E2R5Q5|E2R5Q5_CANLF	Canis lupus familiaris	6	7
1185	DnaJ heat shock protein family (Hsp40) member C9 OS=Canis lupus familiaris GN=DNAJC9 PE=4 SV=2	E2RFD6|E2RFD6_CANLF	Canis lupus familiaris	14	14
2630	p21 (RAC1) activated kinase 2 OS=Canis lupus familiaris GN=PAK2 PE=4 SV=1	E2RJA0|E2RJA0_CANLF	Canis lupus familiaris	3	3
2302	Laminin subunit gamma 1 OS=Canis lupus familiaris GN=LAMC1 PE=4 SV=2	F1PHK9|F1PHK9_CANLF	Canis lupus familiaris	5	13
1439	Ribonuclease/angiogenin inhibitor 1 OS=Canis lupus familiaris GN=RNH1 PE=4 SV=2	F1PK29|F1PK29_CANLF	Canis lupus familiaris	11	4
2267	Elongator acetyltransferase complex subunit 4 OS=Canis lupus familiaris GN=ELP4 PE=4 SV=2	F1PZ43|F1PZ43_CANLF	Canis lupus familiaris	5	14
1777	Uncharacterized protein OS=Canis lupus familiaris GN=ENAH PE=4 SV=1	J9JHG4|J9JHG4_CANLF	Canis lupus familiaris	8	5
2642	NADH:ubiquinone oxidoreductase subunit V3 OS=Canis lupus familiaris GN=NDUFV3 PE=4 SV=1	J9P825|J9P825_CANLF	Canis lupus familiaris	3	4
2631	FGFR1 oncogene partner 2 OS=Canis lupus familiaris GN=FGFR1OP2 PE=2 SV=1	E2QV81|E2QV81_CANLF	Canis lupus familiaris	3	4
1907	Uncharacterized protein OS=Canis lupus familiaris PE=3 SV=2	E2RBU9|E2RBU9_CANLF	Canis lupus familiaris	7	6
1658	Coiled-coil-helix-coiled-coil-helix domain containing 4 OS=Canis lupus familiaris GN=CHCHD4 PE=4 SV=2	E2RDS4|E2RDS4_CANLF	Canis lupus familiaris	9	7
2142	Peroxisomal biogenesis factor 16 OS=Canis lupus familiaris GN=PEX16 PE=4 SV=1	E2RES1|E2RES1_CANLF	Canis lupus familiaris	6	6
2669	DEAD-box helicase 46 OS=Canis lupus familiaris GN=DDX46 PE=4 SV=2	F1PK90|F1PK90_CANLF	Canis lupus familiaris	3	3
1872	Activity dependent neuroprotector homeobox OS=Canis lupus familiaris GN=ADNP PE=4 SV=1	E2R0M5|E2R0M5_CANLF	Canis lupus familiaris	7	6
2507	6-phosphogluconate dehydrogenase, decarboxylating OS=Canis lupus familiaris GN=PGD PE=3 SV=2	F1PE09|F1PE09_CANLF	Canis lupus familiaris	4	5
1248	SURP and G-patch domain containing 1 OS=Canis lupus familiaris GN=SUGP1 PE=4 SV=2	E2RCV3|E2RCV3_CANLF	Canis lupus familiaris	13	13
1590	Uncharacterized protein OS=Canis lupus familiaris PE=4 SV=2	E2RR40|E2RR40_CANLF	Canis lupus familiaris	10	12
2972	Uncharacterized protein OS=Canis lupus familiaris GN=IK PE=4 SV=1	J9P876|J9P876_CANLF	Canis lupus familiaris	2	4
834	Ribosomal protein S6 kinase A3 OS=Canis lupus familiaris GN=RPS6KA3 PE=4 SV=2	E2RP04|E2RP04_CANLF	Canis lupus familiaris	21	20
1039	10-formyltetrahydrofolate dehydrogenase OS=Canis lupus familiaris GN=ALDH1L2 PE=3 SV=2	E2RC62|E2RC62_CANLF	Canis lupus familiaris	17	10
2722	Cleavage and polyadenylation specific factor 1 OS=Canis lupus familiaris GN=CPSF1 PE=4 SV=1	F1PC28|F1PC28_CANLF	Canis lupus familiaris	3	0
3469	Spectrin repeat containing nuclear envelope protein 1 OS=Canis lupus familiaris GN=SYNE1 PE=4 SV=1	J9P7I2|J9P7I2_CANLF	Canis lupus familiaris	0	0
3716	Mediator complex subunit 14 OS=Canis lupus familiaris GN=MED14 PE=4 SV=2	E2RIJ3|E2RIJ3_CANLF	Canis lupus familiaris	0	0
1427	Phosphopantothenoylcysteine synthetase OS=Canis lupus familiaris GN=PPCS PE=4 SV=1	E2R0G8|E2R0G8_CANLF	Canis lupus familiaris	11	13
1920	Nucleoporin 62 OS=Canis lupus familiaris GN=NUP62 PE=4 SV=1	E2R2P0|E2R2P0_CANLF	Canis lupus familiaris	7	9
1801	Mitochondrial ribosomal protein L54 OS=Canis lupus familiaris GN=MRPL54 PE=4 SV=1	E2R5X3|E2R5X3_CANLF	Canis lupus familiaris	8	8
1629	Pipecolic acid and sarcosine oxidase OS=Canis lupus familiaris GN=PIPOX PE=4 SV=1	E2R6W0|E2R6W0_CANLF	Canis lupus familiaris	9	14
1530	Acyl-coenzyme A oxidase OS=Canis lupus familiaris GN=ACOX3 PE=3 SV=1	E2R9W6|E2R9W6_CANLF	Canis lupus familiaris	10	9
1668	CTP synthase OS=Canis lupus familiaris GN=CTPS2 PE=3 SV=2	E2RD29|E2RD29_CANLF	Canis lupus familiaris	9	10
1911	Ceramide synthase 2 OS=Canis lupus familiaris GN=CERS2 PE=4 SV=1	E2RQ68|E2RQ68_CANLF	Canis lupus familiaris	7	9
1128	Alpha-1,4 glucan phosphorylase OS=Canis lupus familiaris GN=PYGL PE=3 SV=2	F1PB77|F1PB77_CANLF	Canis lupus familiaris	15	20
1416	Vacuolar protein sorting 4 homolog B OS=Canis lupus familiaris GN=VPS4B PE=3 SV=2	F1PVE5|F1PVE5_CANLF	Canis lupus familiaris	11	10
1887	Uveal autoantigen with coiled-coil domains and ankyrin repeats OS=Canis lupus familiaris GN=UACA PE=4 SV=2	F1PWH2|F1PWH2_CANLF	Canis lupus familiaris	7	11
1417	Fructosamine 3 kinase related protein OS=Canis lupus familiaris GN=FN3KRP PE=4 SV=2	H9GWC7|H9GWC7_CANLF	Canis lupus familiaris	11	12
1428	Notchless homolog 1 OS=Canis lupus familiaris GN=NLE1 PE=4 SV=1	J9NRM1|J9NRM1_CANLF	Canis lupus familiaris	11	5
1814	BCL2 interacting protein 1 OS=Canis lupus familiaris GN=BNIP1 PE=4 SV=2	E2QRY7|E2QRY7_CANLF	Canis lupus familiaris	8	5
2429	Torsin 1A interacting protein 2 OS=Canis lupus familiaris GN=TOR1AIP2 PE=4 SV=1	J9PB64|J9PB64_CANLF	Canis lupus familiaris	4	9
1075	Inositol-tetrakisphosphate 1-kinase OS=Canis lupus familiaris GN=ITPK1 PE=4 SV=1	J9NW00|J9NW00_CANLF	Canis lupus familiaris	16	11
2327	Stanniocalcin 1 OS=Canis lupus familiaris GN=STC1 PE=4 SV=1	E2RST6|E2RST6_CANLF	Canis lupus familiaris	5	16
2150	Prolyl 3-hydroxylase family member 4 (non-enzymatic) OS=Canis lupus familiaris GN=P3H4 PE=4 SV=1	E2QYG5|E2QYG5_CANLF	Canis lupus familiaris	6	5
1705	G protein subunit alpha 13 OS=Canis lupus familiaris GN=GNA13 PE=4 SV=2	F1PZW8|F1PZW8_CANLF	Canis lupus familiaris	9	9
1945	PHD finger protein 5A OS=Canis lupus familiaris GN=PHF5A PE=4 SV=1	J9NXX3|J9NXX3_CANLF	Canis lupus familiaris	7	4
1739	5'-nucleotidase OS=Canis lupus familiaris GN=NT5C3B PE=3 SV=2	E2R095|E2R095_CANLF	Canis lupus familiaris	8	7
1246	RISC-loading complex subunit TARBP2 OS=Canis lupus familiaris GN=TARBP2 PE=3 SV=1	E2RMV1|E2RMV1_CANLF	Canis lupus familiaris	13	15
1519	Acyl-CoA synthetase family member 2 OS=Canis lupus familiaris GN=ACSF2 PE=4 SV=2	F1PTR3|F1PTR3_CANLF	Canis lupus familiaris	10	0
1621	Isoamyl acetate-hydrolyzing esterase 1 homolog OS=Canis lupus familiaris GN=IAH1 PE=4 SV=1	E2R7Q2|E2R7Q2_CANLF	Canis lupus familiaris	9	10
2990	Tyrosine 3-monooxygenase/tryptophan 5-monooxygenase activation protein gamma OS=Canis lupus familiaris GN=YWHAG PE=3 SV=1	E2QVP6|E2QVP6_CANLF	Canis lupus familiaris	0	0
3727	Cadherin 3 OS=Canis lupus familiaris GN=CDH3 PE=4 SV=2	F1PAA3|F1PAA3_CANLF	Canis lupus familiaris	0	0
3717	Interferon related developmental regulator 1 OS=Canis lupus familiaris GN=IFRD1 PE=4 SV=1	E2R3H7|E2R3H7_CANLF	Canis lupus familiaris	0	0
3704	Cysteine rich angiogenic inducer 61 OS=Canis lupus familiaris GN=CYR61 PE=4 SV=1	E2RAA0|E2RAA0_CANLF	Canis lupus familiaris	0	2
3728	Transformer 2 beta homolog OS=Canis lupus familiaris GN=TRA2B PE=4 SV=2	E2RD37|E2RD37_CANLF	Canis lupus familiaris	0	0
1381	Capping protein regulator and myosin 1 linker 1 OS=Canis lupus familiaris GN=CARMIL1 PE=4 SV=2	F1PUS0|F1PUS0_CANLF	Canis lupus familiaris	11	19
1520	NIN1/PSMD8 binding protein 1 homolog OS=Canis lupus familiaris GN=NOB1 PE=4 SV=1	E2RBA4|E2RBA4_CANLF	Canis lupus familiaris	10	10
2064	Lysophosphatidylcholine acyltransferase 3 OS=Canis lupus familiaris GN=LPCAT3 PE=3 SV=2	E2RKK9|E2RKK9_CANLF	Canis lupus familiaris	6	7
2258	Promyelocytic leukemia OS=Canis lupus familiaris GN=PML PE=4 SV=2	F1PBA8|F1PBA8_CANLF	Canis lupus familiaris	5	4
1675	Fermitin family member 2 OS=Canis lupus familiaris GN=FERMT2 PE=4 SV=2	F1PFB4|F1PFB4_CANLF	Canis lupus familiaris	9	12
2280	WD repeat domain 37 OS=Canis lupus familiaris GN=WDR37 PE=4 SV=2	F1PKP5|F1PKP5_CANLF	Canis lupus familiaris	5	7
1624	Uncharacterized protein OS=Canis lupus familiaris GN=PLEKHO2 PE=4 SV=2	F1PR87|F1PR87_CANLF	Canis lupus familiaris	9	11
2100	Regulator of microtubule dynamics 3 OS=Canis lupus familiaris GN=RMDN3 PE=4 SV=2	F1PSP9|F1PSP9_CANLF	Canis lupus familiaris	6	6
1434	Anaphase promoting complex subunit 2 OS=Canis lupus familiaris GN=ANAPC2 PE=3 SV=2	F1PYP1|F1PYP1_CANLF	Canis lupus familiaris	11	7
2275	Extended synaptotagmin 1 OS=Canis lupus familiaris GN=ESYT1 PE=4 SV=1	J9NRF6|J9NRF6_CANLF	Canis lupus familiaris	5	7
2268	Mitochondrial ribosomal protein S15 OS=Canis lupus familiaris GN=MRPS15 PE=3 SV=1	J9NTS2|J9NTS2_CANLF	Canis lupus familiaris	5	6
2491	Exosome component 2 OS=Canis lupus familiaris GN=EXOSC2 PE=4 SV=1	J9NXW2|J9NXW2_CANLF	Canis lupus familiaris	4	8
1798	Ras-related protein Rab-25 OS=Canis lupus familiaris OX=9615 GN=RAB25 PE=3 SV=1	RAB25_CANLF	Canis lupus familiaris	8	9
2641	BLOC-1 related complex subunit 5 OS=Canis lupus familiaris GN=BORCS5 PE=4 SV=1	J9P7H0|J9P7H0_CANLF	Canis lupus familiaris	3	6
2094	alpha-1,2-Mannosidase OS=Canis lupus familiaris GN=LOC480667 PE=3 SV=2	F1PY36|F1PY36_CANLF	Canis lupus familiaris	6	6
1178	O-acyltransferase OS=Canis lupus familiaris GN=SOAT1 PE=3 SV=2	F1PUL0|F1PUL0_CANLF	Canis lupus familiaris	14	4
2495	Uncharacterized protein OS=Canis lupus familiaris PE=4 SV=2	E2R2A4|E2R2A4_CANLF	Canis lupus familiaris	4	4
2062	Glutamate-cysteine ligase modifier subunit OS=Canis lupus familiaris GN=GCLM PE=4 SV=1	F1P7D3|F1P7D3_CANLF	Canis lupus familiaris	6	13
1336	Proteasomal ATPase associated factor 1 OS=Canis lupus familiaris GN=PAAF1 PE=4 SV=1	E2REY0|E2REY0_CANLF	Canis lupus familiaris	12	7
2908	Uncharacterized protein OS=Canis lupus familiaris GN=MATR3 PE=4 SV=2	E2RL92|E2RL92_CANLF (+1)	Canis lupus familiaris	2	4
2144	DET1 and DDB1 associated 1 OS=Canis lupus familiaris GN=DDA1 PE=4 SV=2	E2R954|E2R954_CANLF	Canis lupus familiaris	6	8
1987	Deoxyribose-phosphate aldolase OS=Canis lupus familiaris GN=DERA PE=4 SV=2	F1PPB6|F1PPB6_CANLF	Canis lupus familiaris	7	13
2332	LLP homolog, long-term synaptic facilitation OS=Canis lupus familiaris GN=LLPH PE=4 SV=1	J9NYH3|J9NYH3_CANLF	Canis lupus familiaris	5	2
2706	Apoptotic chromatin condensation inducer 1 OS=Canis lupus familiaris GN=ACIN1 PE=4 SV=1	E2R8C0|E2R8C0_CANLF	Canis lupus familiaris	3	3
2339	Hydroxyacyl-CoA dehydrogenase OS=Canis lupus familiaris GN=HADH PE=4 SV=1	F6XHT8|F6XHT8_CANLF	Canis lupus familiaris	5	6
1720	THO complex 3 OS=Canis lupus familiaris GN=THOC3 PE=4 SV=1	E2RC43|E2RC43_CANLF	Canis lupus familiaris	9	13
1849	RAN binding protein 3 OS=Canis lupus familiaris GN=RANBP3 PE=4 SV=2	F1PS48|F1PS48_CANLF	Canis lupus familiaris	7	8
2193	Ras related GTP binding C OS=Canis lupus familiaris GN=RRAGC PE=4 SV=1	E2QY04|E2QY04_CANLF	Canis lupus familiaris	5	14
1726	TBC1 domain family member 15 OS=Canis lupus familiaris GN=TBC1D15 PE=4 SV=1	J9NYJ6|J9NYJ6_CANLF	Canis lupus familiaris	8	12
1429	GDP-mannose pyrophosphorylase B OS=Canis lupus familiaris GN=GMPPB PE=4 SV=1	F6X690|F6X690_CANLF	Canis lupus familiaris	11	0
2991	Small nuclear ribonucleoprotein polypeptide F OS=Canis lupus familiaris GN=SNRPF PE=3 SV=2	F1Q0L5|F1Q0L5_CANLF	Canis lupus familiaris	0	0
1251	DIS3 homolog, exosome endoribonuclease and 3'-5' exoribonuclease OS=Canis lupus familiaris GN=DIS3 PE=3 SV=1	E2RNY6|E2RNY6_CANLF	Canis lupus familiaris	13	0
2696	Myosin VB OS=Canis lupus familiaris GN=MYO5B PE=3 SV=2	F1PX71|F1PX71_CANLF	Canis lupus familiaris	3	21
2909	Uncharacterized protein OS=Canis lupus familiaris GN=PA2G4 PE=4 SV=1	E2QW49|E2QW49_CANLF	Canis lupus familiaris	2	0
1117	Ankyrin 3 OS=Canis lupus familiaris GN=ANK3 PE=4 SV=2	F1PJ98|F1PJ98_CANLF	Canis lupus familiaris	15	6
1501	Family with sequence similarity 98 member B OS=Canis lupus familiaris GN=FAM98B PE=4 SV=1	E2QS21|E2QS21_CANLF (+2)	Canis lupus familiaris	10	7
1912	TAR DNA binding protein OS=Canis lupus familiaris GN=TARDBP PE=4 SV=1	E2QS43|E2QS43_CANLF	Canis lupus familiaris	7	6
2246	VPS53, GARP complex subunit OS=Canis lupus familiaris GN=VPS53 PE=4 SV=1	E2R1D2|E2R1D2_CANLF	Canis lupus familiaris	5	10
1931	Glucose-6-phosphate isomerase OS=Canis lupus familiaris GN=GPI PE=3 SV=1	E2R2C3|E2R2C3_CANLF	Canis lupus familiaris	7	7
1647	Tumor susceptibility 101 OS=Canis lupus familiaris GN=TSG101 PE=4 SV=2	E2RGP6|E2RGP6_CANLF	Canis lupus familiaris	9	9
1499	Elongator acetyltransferase complex subunit 2 OS=Canis lupus familiaris GN=ELP2 PE=4 SV=2	E2RMA9|E2RMA9_CANLF	Canis lupus familiaris	10	14
1940	Component of oligomeric golgi complex 3 OS=Canis lupus familiaris GN=COG3 PE=4 SV=2	E2RN33|E2RN33_CANLF	Canis lupus familiaris	7	6
2253	Rho GTPase activating protein 29 OS=Canis lupus familiaris GN=ARHGAP29 PE=4 SV=2	E2RRA9|E2RRA9_CANLF	Canis lupus familiaris	5	4
1314	Tyrosine-protein phosphatase non-receptor type OS=Canis lupus familiaris GN=PTPN2 PE=3 SV=2	F1PLF3|F1PLF3_CANLF	Canis lupus familiaris	12	12
2101	Uncharacterized protein OS=Canis lupus familiaris GN=CCZ1 PE=4 SV=2	F1PT22|F1PT22_CANLF	Canis lupus familiaris	6	12
1510	Mitochondrial ribosomal protein S28 OS=Canis lupus familiaris GN=MRPS28 PE=4 SV=1	F6XC21|F6XC21_CANLF	Canis lupus familiaris	10	6
1535	Alkylglycerone-phosphate synthase OS=Canis lupus familiaris GN=AGPS PE=3 SV=1	F6Y1U6|F6Y1U6_CANLF	Canis lupus familiaris	10	7
1648	Lipase maturation factor OS=Canis lupus familiaris GN=LMF2 PE=3 SV=1	J9NVV3|J9NVV3_CANLF	Canis lupus familiaris	9	8
1749	Dolichyl-diphosphooligosaccharide--protein glycosyltransferase subunit STT3A OS=Canis lupus familiaris OX=9615 GN=STT3A PE=1 SV=3	STT3A_CANLF	Canis lupus familiaris	8	10
2236	Family with sequence similarity 210 member A OS=Canis lupus familiaris GN=FAM210A PE=4 SV=1	E2R4R2|E2R4R2_CANLF	Canis lupus familiaris	5	7
1802	Malic enzyme OS=Canis lupus familiaris GN=ME2 PE=3 SV=2	E2R4S5|E2R4S5_CANLF	Canis lupus familiaris	8	3
1402	Aldehyde dehydrogenase family 16 member A1 OS=Canis lupus familiaris GN=ALDH16A1 PE=3 SV=2	F1PI06|F1PI06_CANLF	Canis lupus familiaris	11	10
2254	SEC24 homolog D, COPII coat complex component OS=Canis lupus familiaris GN=SEC24D PE=4 SV=2	E2RSG8|E2RSG8_CANLF	Canis lupus familiaris	5	10
1659	Negative elongation factor complex member C/D OS=Canis lupus familiaris GN=NELFCD PE=4 SV=2	F1PIH1|F1PIH1_CANLF	Canis lupus familiaris	9	7
2698	Ribosomal RNA processing 9, U3 small nucleolar RNA binding protein OS=Canis lupus familiaris GN=RRP9 PE=4 SV=1	J9P9J3|J9P9J3_CANLF	Canis lupus familiaris	3	5
1989	Unc-119 lipid binding chaperone B OS=Canis lupus familiaris GN=UNC119B PE=4 SV=1	E2RPI0|E2RPI0_CANLF	Canis lupus familiaris	7	11
1970	Galactosylgalactosylxylosylprotein 3-beta-glucuronosyltransferase OS=Canis lupus familiaris GN=B3GAT3 PE=3 SV=2	F1Q4I9|F1Q4I9_CANLF	Canis lupus familiaris	7	8
1489	Golgi brefeldin A resistant guanine nucleotide exchange factor 1 OS=Canis lupus familiaris GN=GBF1 PE=4 SV=2	F1PB51|F1PB51_CANLF	Canis lupus familiaris	10	8
2773	F-box protein 28 OS=Canis lupus familiaris GN=FBXO28 PE=4 SV=1	J9P5Y3|J9P5Y3_CANLF	Canis lupus familiaris	3	4
1977	Transcription and mRNA export factor ENY2 OS=Canis lupus familiaris GN=ENY2 PE=3 SV=2	F1P892|F1P892_CANLF	Canis lupus familiaris	7	10
1410	Nuclear receptor 2C2 associated protein OS=Canis lupus familiaris GN=NR2C2AP PE=4 SV=1	E2RC24|E2RC24_CANLF	Canis lupus familiaris	11	10
314	Histone H2A OS=Canis lupus familiaris GN=HIST3H2A PE=3 SV=2	F1P790|F1P790_CANLF (+2)	Canis lupus familiaris	52	38
3685	Peptidyl-prolyl cis-trans isomerase E OS=Canis lupus familiaris GN=PPIE PE=3 SV=1	E2QVB5|E2QVB5_CANLF	Canis lupus familiaris	0	0
2273	SEC24 homolog A, COPII coat complex component OS=Canis lupus familiaris GN=SEC24A PE=4 SV=2	E2RRN0|E2RRN0_CANLF	Canis lupus familiaris	5	14
3705	Laminin subunit beta 3 OS=Canis lupus familiaris GN=LAMB3 PE=4 SV=2	F1PFM5|F1PFM5_CANLF	Canis lupus familiaris	0	8
2695	Podocalyxin OS=Canis lupus familiaris OX=9615 GN=PODXL PE=1 SV=1	PODXL_CANLF (+1)	Canis lupus familiaris	3	0
1382	Chromosome 1 open reading frame 52 OS=Canis lupus familiaris GN=C1orf52 PE=4 SV=1	J9P0S6|J9P0S6_CANLF	Canis lupus familiaris	11	12
3670	Uncharacterized protein OS=Canis lupus familiaris GN=LAMC2 PE=4 SV=2	F1PG66|F1PG66_CANLF	Canis lupus familiaris	0	3
2010	Mitogen-activated protein kinase 14 OS=Canis lupus familiaris OX=9615 GN=MAPK14 PE=2 SV=3	MK14_CANLF	Canis lupus familiaris	6	18
1118	Signal transducer and activator of transcription OS=Canis lupus familiaris GN=STAT5B PE=3 SV=2	F1PNW8|F1PNW8_CANLF	Canis lupus familiaris	15	15
2093	Sulfhydryl oxidase OS=Canis lupus familiaris PE=4 SV=2	E2QWZ7|E2QWZ7_CANLF	Canis lupus familiaris	6	6
2644	Laminin subunit beta 1 OS=Canis lupus familiaris GN=LAMB1 PE=4 SV=2	F1PCD8|F1PCD8_CANLF	Canis lupus familiaris	3	7
2315	Tyrosine--tRNA ligase OS=Canis lupus familiaris GN=YARS2 PE=3 SV=1	E2RHU6|E2RHU6_CANLF	Canis lupus familiaris	5	3
2050	Vacuole membrane protein 1 OS=Canis lupus familiaris GN=VMP1 PE=4 SV=2	F1PHP3|F1PHP3_CANLF	Canis lupus familiaris	6	8
1759	ETHE1, persulfide dioxygenase OS=Canis lupus familiaris GN=ETHE1 PE=4 SV=1	E2RFL0|E2RFL0_CANLF	Canis lupus familiaris	8	9
976	Sideroflexin OS=Canis lupus familiaris GN=SFXN3 PE=3 SV=2	F1P9J9|F1P9J9_CANLF	Canis lupus familiaris	18	21
1496	Tetratricopeptide repeat domain 33 OS=Canis lupus familiaris GN=TTC33 PE=4 SV=1	J9P583|J9P583_CANLF	Canis lupus familiaris	10	5
2640	Serine and arginine rich splicing factor 7 OS=Canis lupus familiaris GN=SRSF7 PE=4 SV=1	J9P2I8|J9P2I8_CANLF	Canis lupus familiaris	3	5
1318	Uncharacterized protein OS=Canis lupus familiaris GN=LOC102156511 PE=4 SV=2	E2R802|E2R802_CANLF	Canis lupus familiaris	12	9
1676	Mitochondrial ribosomal protein L22 (Fragment) OS=Canis lupus familiaris GN=MRPL22 PE=3 SV=2	E2R7W5|E2R7W5_CANLF	Canis lupus familiaris	9	8
1502	Uncharacterized protein OS=Canis lupus familiaris PE=4 SV=1	J9NZC9|J9NZC9_CANLF	Canis lupus familiaris	10	11
2186	Uncharacterized protein OS=Canis lupus familiaris GN=MZT2B PE=4 SV=2	F1PK05|F1PK05_CANLF	Canis lupus familiaris	6	9
1303	Heterogeneous nuclear ribonucleoprotein H2 OS=Canis lupus familiaris GN=HNRNPH2 PE=4 SV=2	E2RJH5|E2RJH5_CANLF	Canis lupus familiaris	13	20
2675	Core histone macro-H2A OS=Canis lupus familiaris GN=H2AFY PE=4 SV=1	E2RCZ7|E2RCZ7_CANLF	Canis lupus familiaris	3	3
1357	Septin 11 OS=Canis lupus familiaris GN=SEPT11 PE=3 SV=1	E2QTP2|E2QTP2_CANLF	Canis lupus familiaris	12	0
872	Uncharacterized protein OS=Canis lupus familiaris GN=EIF4EBP3 PE=4 SV=1	F6XJV3|F6XJV3_CANLF	Canis lupus familiaris	20	6
3722	Uncharacterized protein OS=Canis lupus familiaris PE=4 SV=1	J9P2X4|J9P2X4_CANLF	Canis lupus familiaris	0	0
2881	Catenin beta like 1 OS=Canis lupus familiaris GN=CTNNBL1 PE=4 SV=2	E2RSA6|E2RSA6_CANLF	Canis lupus familiaris	2	0
1383	Family with sequence similarity 83 member H OS=Canis lupus familiaris GN=FAM83H PE=4 SV=1	J9P7P6|J9P7P6_CANLF	Canis lupus familiaris	11	19
3723	Uncharacterized protein OS=Canis lupus familiaris GN=UTP14A PE=4 SV=1	E2R635|E2R635_CANLF	Canis lupus familiaris	0	0
1481	Uncharacterized protein OS=Canis lupus familiaris GN=ARHGAP18 PE=4 SV=2	F1PVX8|F1PVX8_CANLF	Canis lupus familiaris	10	21
3753	Lamin B2 OS=Canis lupus familiaris GN=LMNB2 PE=3 SV=2	F1Q1E1|F1Q1E1_CANLF	Canis lupus familiaris	0	0
1497	Mitochondrial poly(A) polymerase OS=Canis lupus familiaris GN=MTPAP PE=4 SV=2	E2RCU9|E2RCU9_CANLF	Canis lupus familiaris	10	3
2269	WD repeat domain 18 OS=Canis lupus familiaris GN=WDR18 PE=4 SV=2	F1PDD1|F1PDD1_CANLF	Canis lupus familiaris	5	3
1521	Mitochondrial import inner membrane translocase subunit TIM44 OS=Canis lupus familiaris GN=TIMM44 PE=3 SV=2	F1PSC7|F1PSC7_CANLF	Canis lupus familiaris	10	6
2430	Fragile X mental retardation 1 OS=Canis lupus familiaris GN=FMR1 PE=4 SV=2	F1Q2U8|F1Q2U8_CANLF	Canis lupus familiaris	4	9
1775	CCR4-NOT transcription complex subunit 3 OS=Canis lupus familiaris GN=CNOT3 PE=4 SV=1	F6XXD6|F6XXD6_CANLF	Canis lupus familiaris	8	4
1531	Translocase of inner mitochondrial membrane 9 OS=Canis lupus familiaris GN=TIMM9 PE=3 SV=1	J9NRU3|J9NRU3_CANLF	Canis lupus familiaris	10	6
1315	DEAH-box helicase 40 OS=Canis lupus familiaris GN=DHX40 PE=4 SV=1	J9NVQ3|J9NVQ3_CANLF	Canis lupus familiaris	12	12
1635	Uncharacterized protein OS=Canis lupus familiaris PE=4 SV=1	J9NWV3|J9NWV3_CANLF	Canis lupus familiaris	9	8
1511	CMP-sialic acid transporter OS=Canis lupus familiaris GN=SLC35A1 PE=2 SV=1	Q8WMR9|Q8WMR9_CANLF	Canis lupus familiaris	10	9
2650	EH domain containing 2 OS=Canis lupus familiaris GN=EHD2 PE=3 SV=2	F1PNP7|F1PNP7_CANLF	Canis lupus familiaris	3	10
1746	Interferon stimulated exonuclease gene 20 OS=Canis lupus familiaris GN=ISG20 PE=4 SV=1	F6X5D6|F6X5D6_CANLF	Canis lupus familiaris	8	10
1753	Integrin beta OS=Canis lupus familiaris GN=GPIIIa PE=2 SV=1	Q9TUN7|Q9TUN7_CANLF	Canis lupus familiaris	8	9
2317	Phosphate transporter OS=Canis lupus familiaris GN=SLC20A1 PE=3 SV=2	E2QUQ6|E2QUQ6_CANLF	Canis lupus familiaris	5	5
2519	BCL2 associated X, apoptosis regulator OS=Canis lupus familiaris GN=BAX PE=4 SV=2	F1PAN9|F1PAN9_CANLF (+1)	Canis lupus familiaris	4	10
1321	Developmentally regulated GTP binding protein 2 OS=Canis lupus familiaris GN=DRG2 PE=4 SV=1	E2RJ29|E2RJ29_CANLF	Canis lupus familiaris	12	8
2169	DnaJ heat shock protein family (Hsp40) member A3 OS=Canis lupus familiaris GN=DNAJA3 PE=3 SV=1	J9P8P4|J9P8P4_CANLF	Canis lupus familiaris	6	10
2659	Dehydrogenase/reductase 13 OS=Canis lupus familiaris GN=DHRS13 PE=4 SV=1	F1PPL5|F1PPL5_CANLF	Canis lupus familiaris	3	6
1837	Dynein light chain roadblock OS=Canis lupus familiaris GN=DYNLRB1 PE=3 SV=1	E2R764|E2R764_CANLF	Canis lupus familiaris	8	3
1974	Uncharacterized protein OS=Canis lupus familiaris GN=ZFP91 PE=4 SV=2	E2QUN2|E2QUN2_CANLF	Canis lupus familiaris	7	8
2102	Trafficking protein particle complex 1 OS=Canis lupus familiaris GN=TRAPPC1 PE=4 SV=1	E2RTE6|E2RTE6_CANLF	Canis lupus familiaris	6	5
1063	Proteasome subunit alpha type OS=Canis lupus familiaris GN=PSMA8 PE=3 SV=2	E2RF52|E2RF52_CANLF	Canis lupus familiaris	17	16
1522	IWS1, SUPT6H interacting protein OS=Canis lupus familiaris GN=IWS1 PE=4 SV=2	E2RCQ3|E2RCQ3_CANLF (+1)	Canis lupus familiaris	10	11
1803	Methylmalonyl-CoA mutase OS=Canis lupus familiaris GN=MUT PE=4 SV=1	E2RKY4|E2RKY4_CANLF	Canis lupus familiaris	8	3
2109	Uncharacterized protein OS=Canis lupus familiaris PE=3 SV=1	J9NUU3|J9NUU3_CANLF	Canis lupus familiaris	6	0
2428	NIMA related kinase 7 OS=Canis lupus familiaris GN=NEK7 PE=3 SV=1	E2R2U0|E2R2U0_CANLF	Canis lupus familiaris	4	13
1706	Conserved oligomeric Golgi complex subunit 8 OS=Canis lupus familiaris GN=COG8 PE=3 SV=1	E2RA98|E2RA98_CANLF	Canis lupus familiaris	9	7
1740	Protein arginine methyltransferase NDUFAF7 OS=Canis lupus familiaris GN=NDUFAF7 PE=3 SV=1	E2R8S9|E2R8S9_CANLF	Canis lupus familiaris	8	18
1384	General transcription factor IIB OS=Canis lupus familiaris GN=GTF2B PE=4 SV=1	E2RPG1|E2RPG1_CANLF	Canis lupus familiaris	11	11
3671	Uncharacterized protein OS=Canis lupus familiaris GN=P2RY11 PE=3 SV=2	E2RGE3|E2RGE3_CANLF	Canis lupus familiaris	0	3
2862	U2 snRNP associated SURP domain containing OS=Canis lupus familiaris GN=U2SURP PE=4 SV=2	E2R1V3|E2R1V3_CANLF	Canis lupus familiaris	2	0
1187	Ubiquitin like modifier activating enzyme 6 OS=Canis lupus familiaris GN=UBA6 PE=4 SV=2	E2R529|E2R529_CANLF	Canis lupus familiaris	14	8
3610	Uncharacterized protein OS=Canis lupus familiaris PE=3 SV=1	J9JHR7|J9JHR7_CANLF	Canis lupus familiaris	0	5
3672	DNA-directed RNA polymerase subunit OS=Canis lupus familiaris GN=ZNRD1 PE=3 SV=1	F1PIF7|F1PIF7_CANLF	Canis lupus familiaris	0	0
1319	Growth hormone inducible transmembrane protein OS=Canis lupus familiaris GN=GHITM PE=3 SV=1	E2QUJ8|E2QUJ8_CANLF	Canis lupus familiaris	12	9
2441	OS9, endoplasmic reticulum lectin OS=Canis lupus familiaris GN=OS9 PE=4 SV=2	E2QYW0|E2QYW0_CANLF (+1)	Canis lupus familiaris	4	4
2079	SEC22 homolog B, vesicle trafficking protein (gene/pseudogene) OS=Canis lupus familiaris GN=SEC22B PE=3 SV=2	E2R8Y3|E2R8Y3_CANLF	Canis lupus familiaris	6	6
1660	UDP glycosyltransferase 8 OS=Canis lupus familiaris GN=UGT8 PE=3 SV=1	E2RA42|E2RA42_CANLF	Canis lupus familiaris	9	5
1913	Mitochondrial ribosomal protein L2 OS=Canis lupus familiaris GN=MRPL2 PE=4 SV=2	E2RCD7|E2RCD7_CANLF	Canis lupus familiaris	7	6
1914	RAB2B, member RAS oncogene family OS=Canis lupus familiaris GN=RAB2B PE=4 SV=2	E2RLX7|E2RLX7_CANLF	Canis lupus familiaris	7	5
1532	Dihydropyrimidine dehydrogenase [NADP(+)] OS=Canis lupus familiaris GN=DPYD PE=3 SV=2	E2RSQ9|E2RSQ9_CANLF	Canis lupus familiaris	10	11
2081	Uncharacterized protein OS=Canis lupus familiaris PE=4 SV=2	F1PVF4|F1PVF4_CANLF	Canis lupus familiaris	6	9
1915	Exosome component 5 OS=Canis lupus familiaris GN=EXOSC5 PE=4 SV=1	J9P2C4|J9P2C4_CANLF	Canis lupus familiaris	7	9
1755	Condensin complex subunit 2 OS=Canis lupus familiaris GN=NCAPH PE=3 SV=2	F1Q3I3|F1Q3I3_CANLF	Canis lupus familiaris	8	10
[truncated: 1,774 more rows]

## Sheet: Legend
Dataset EV1: Proteins identified in mass spectrometry analysis of GFP-TTLL12 immunoprecipitate.
