# Supplementary material for: TTLL12 is required for primary ciliary axoneme formation in polarized epithelial cells
Source: EMBO Rep. 2023 Dec 19;25(1):15. doi: 10.1038/s44319-023-00005-5 (PMC10883266; doi:10.1038/s44319-023-00005-5)
Supplement: Supplementary file 6 — Source Data Fig. 1 [file 44319_2023_5_MOESM6_ESM.zip › Figure 1 source/Source table 1.xlsx]

## Sheet: 2B
33.0798	47.7593
46.4623	51.1195
13.0511	12.338
TTLL12	TTLL12 + microtubules

## Sheet: 2D
0.861261	2.45679
1.88961	3.21934
0.0325107	2.93012
2.27682	3.3982
0.939805	2.27247
control	TTLL12

## Sheet: 2F
0.704117	0.89477
1.1699	0.987567
1.12598	1.16338
GST	TTLL12(1-260)

## Sheet: 2H
0.652391	1.32392	0.93099	1.51295	1.1667
1.02019	0.796133	0.813253	0.416092	0.721502
1.3485	1.27963	0.581737	0.963917	1.39141
0 to 1	0.5 to 1	1 to 1	2 to 1	4 to 1
