# Supplementary material for: TTLL12 is required for primary ciliary axoneme formation in polarized epithelial cells
Source: EMBO Rep. 2023 Dec 19;25(1):15. doi: 10.1038/s44319-023-00005-5 (PMC10883266; doi:10.1038/s44319-023-00005-5)
Supplement: Supplementary file 8 — Source Data Fig. 3 [file 44319_2023_5_MOESM8_ESM.zip]

Archive with 5 entries (4 files):
- Figure 3 source/
- Figure 3 source/gells figure 3.tif
- __MACOSX/Figure 3 source/._gells figure 3.tif
- Figure 3 source/Source table 3.xlsx
- __MACOSX/Figure 3 source/._Source table 3.xlsx
