# Supplementary material for: TTLL12 is required for primary ciliary axoneme formation in polarized epithelial cells
Source: EMBO Rep. 2023 Dec 19;25(1):15. doi: 10.1038/s44319-023-00005-5 (PMC10883266; doi:10.1038/s44319-023-00005-5)
Supplement: Supplementary file 8 — Source Data Fig. 3 [file 44319_2023_5_MOESM8_ESM.zip › Figure 3 source/Source table 3.xlsx]

## Sheet: 3C
0.908403	0.346799
0.806007	0.69004
1.14133	0.324583
1.31532	0.455915
1.07654	0.406413
0.832779	0.577715
0.950014	0.729341
0.866581	0.512618
1.11772	0.53741
0.985314	0.539847
1.35614	0.393925
0.870178	0.694275
0.725903	0.293255
1.06948	0.336185
0.912807	0.342949
0.762471	0.506914
1.16581	0.283014
1.08359	0.280156
0.95417	0.298015
1.09945	0.278836
0.714075	0.763532
1.38987	0.920957
0.923014	0.841642
0.528655	0.825554
0.920437	0.851715
1.22945	0.357402
1.51381	0.456735
0.903797	0.546359
1.12645	0.621022
0.750446	0.459495
WT	TTLL12 KO

## Sheet: 3A
1.01364	0.819748	0.788828
0.871148	0.832478	0.907617
1.11697	0.755453	0.757039
0.998243	0.911931	0.703913
WT	KO	KO + GFP-TTLL12

## Sheet: 3E
1.03884	0.940439
0.963495	0.761658
0.956727	0.69381
0.973341	0.824981
0.760891	0.922085
0.970511	0.9586
0.931199	1.05048
1.15054	0.973568
1.14307	0.973575
1.11139	0.836737
0.880883	0.964454
1.0548	0.96762
0.989973	0.924845
1.0139	0.957592
0.912018	0.939211
1.08168	0.78084
0.962425	0.865436
1.01309	0.949343
1.09123	0.910014
	0.944958
WT + taxol	TTLL12-KO + taxol
