# Supplementary material for: TTLL12 is required for primary ciliary axoneme formation in polarized epithelial cells
Source: EMBO Rep. 2023 Dec 19;25(1):15. doi: 10.1038/s44319-023-00005-5 (PMC10883266; doi:10.1038/s44319-023-00005-5)
Supplement: Supplementary file 9 — Source Data Fig. 4 [file 44319_2023_5_MOESM9_ESM.zip › Figure 4 source/Source table 4.xlsx]

## Sheet: 4C
0	4.34897	12.7558	9.585	3.99232	9.42349	7.73482
2	14.2833	20.69	18.6613	4.20553	17.2611	10.8572
4	20.1228	28.0186	26.5633	12.3119	18.4695	16.4464
8	30.6721	27.3251	36.6675	10.296	15.414	16.0345
24	61.9541	67.5872	74.0751	56.3968	51.2515	48.5186
48	93.1871	83.8132	84.8401	83.6592	86.5473	86.2184
time	WT run 1	WT run 2	WT run 3	KO run1	KO run 2	KO run 3

## Sheet: 4D
0 to 8 h	3.29039	1.82116	3.38532	0.787963	0.748813	1.03746
8 to 48 h	1.56288	1.4122	1.20432	1.83408	1.77833	1.7546
	wt run 1	wt run 2	wt run 3	KO run 1	KO run 2	KO run 3

## Sheet: 4E
3.939	3.566
4.186	3.639
2.93	3.887
3.293	4.689
3.966	3.558
4.189	4.186
4.189	4.74
5.079	3.87
3.182	3.514
4.746	5.18
3.991	5.304
4.163	4.413
4.223	4.45
4.207	5.163
3.27	4.664
4.049	4.382
4.773	4.818
4.189	3.452
4.528	3.77
4.056	4.969
4.271	4.362
3.716	5.163
3.996	5.769
4.494	4.746
3.687	4.722
4.607	3.971
3.716	5.882
3.996	4.132
3.663	7.284
2.983	2.805
4.474	5.449
5.079	3.639
4.763	5.741
4.149	6.179
4.86	2.77
4.9	6.165
2.384	4.432
4.244	5.348
3.88	5.68
5.01	3.558
3.395	6.179
4.075	5.255
4.467	4.056
4.744	3.663
4.577	4.379
4.605	4.746
3.212	4.362
3.628	4.504
5.074	6.197
5.163	6.058
2.77	4.992
3.892	4.773
4.838	4.577
3.932	4.892
4.049	3.361
3.971	4.607
3.136	4.341
4.844	3.966
4.467	4.818
2.372	6.329
4.047	6.045
3.849	5.21
4.689	5.146
3.446	5.031
4.509	4.237
5.887	4.949
4.689	3.832
4.253	3.566
4.198	4.645
4.605	4.047
5.131	4.689
4.328	4.969
4.744	4.435
4.299	3.929
4.868	4.545
4.465	4.186
3.839	5.253
3.996	5.492
2.93	4.528
3.395	4.689
3.929	4.744
3.446	4.049
3.87	3.809
4.494	4.435
4.346	3.574
3.53	4.467
4.121	5.429
3.695	4.556
3.969	5.163
4.328	5.332
5.26	4.874
4.056	5.304
4.9	5.313
3.628	5.449
3.361	3.267
3.757	4.459
4.253	4.986
4.639	5.275
4.189	4.562
4.744	4.056
4.047	6.24
4.299	6.14
3.07	4.068
4.474	4.299
4.556	4.812
3.533	5.253
2.78	5.887
4.605	6.267
4.452	6.541
3.246	4.379
4.519	5.419
5.163	5.419
2.684	5.343
4.068	3.623
3.639	4.769
2.877	4.441
4.647	4.509
3.446	4.68
3.796	5.031
4.519	3.433
4.465	4.5
4.219	5.561
5.666	3.907
4.149	3.07
3.558	3.07
3.892	6.872
3.832	4.371
5.728	4.874
3.623	4.328
3.164	3.466
3.839	5.135
4.435	2.96
3.639	2.709
4.379	3.258
4.251	3.809
3.552	5.031
3.892	5.11
3.652	3.652
3.558	3.832
4.465	3.949
4.018	4.494
3.349	4.104
4.186	4.068
3.488	5.056
4.182	2.93
4.82	3.832
2.441	4.195
5.058	4.949
4.198	4.244
4.844	4.047
4.063	4.31
3.839	4.639
4.82	4.722
5.597	2.469
5.506	2.376
5.148	2.469
5.449	1.726
3.628	2.254
5.135	3.917
4.299	4.467
3.164	3.652
4.736	4.844
4.223	3.695
5.17	2.401
5.079	4.452
6.293	4.519
6.79	5.726
3.284	4.413
4.844	1.954
4.607	3.588
5.861	3.949
4.474	3.455
4.691	4.986
3.87	4.332
3.06	2.13
5.031	5.449
3.308	3.395
3.209	5.17
3.212	5.361
3.907	3.06
3.791	1.898
4.916	4.605
4.639	4.773
4.335	5.348
4.049	2.573
4.26	2.93
4.326	3.212
5.17	5.002
3.939	3.07
3.182	5.255
4.571	3.267
4.777	5.582
3.421	4.068
4.047	4.884
5.163	4.063
3.048	4.047
3.755	5.499
3.757	5.023
4.504	2.301
4.063	5.079
5.534	5.933
4.844	5.191
3.768	3.07
5.119	4.494
3.255	1.983
4.577	1.674
5.844	4.382
3.375	4.106
4.186	2.651
4.844	5.033
4.678	6.505
3.811	4.047
3.887	3.048
4.189	3.53
6.904	4.812
5.319	4.244
4.253	3.929
3.849	4.639
4.556	3.966
4.494	3.91
5.449	4.806
3.88	2.301
4.379	4.237
3.398	5.165
4.545	4.836
5.582	5.694
3.757	4.326
5.079	2.944
5.01	5.165
3.663	3.859
2.791	3.991
3.757	4.189
4.025	1.983
3.892	4.441
4.049	4.142
4.746	3.796
4.678	5.807
3.577	4.26
4.068	2.441
4.368	3.757
5.123	4.678
3.361	3.708
3.209	2.289
4.82	3.07
3.778	4.346
3.446	3.744
3.77	3.77
4.622	3.631
5.072	4.892
4.332	4.368
5.131	2.372
4.622	4.237
3.755	4.603
4.406	4.722
4.299	3.849
3.398	3.222
4.467	3.859
3.952	4.244
3.07	4.902
2.322	4.543
6.37	5.191
3.639	3.006
3.407	2.516
3.77	4.123
3.631	3.574
3.768	5.123
3.723	4.198
2.957	4.844
3.631	4.874
3.757	4.664
4.244	4.121
3.684	3.407
5.747	6.347
4.299	3.514
5.041	3.601
4.025	5.031
4.299	2.877
3.432	4.494
3.558	5.444
3.293	4.075
4.556	2.877
5.644	4.744
4.253	3.671
3.588	3.671
3.809	4.441
4.647	4.836
4.219	5.941
4.253	3.77
4.884	4.722
3.432	4.452
5.471	4.186
5.92	3.07
4.884	4.996
3.796	4.545
4.299	3.929
3.421	3.07
3.877	4.186
3.639	4.163
4.025	4.271
4.207	5.54
4.494	4.9
3.671	5.782
4.379	3.639
4.068	3.809
5.561	2.093
4.047	4.645
2.093	4.341
2.967	3.832
3.53	5.056
4.328	4.545
2.516	5.736
3.77	3.237
3.877	2.873
4.528	6.37
4.271	5.275
5.135	4.494
4.406	3.073
3.497	3.361
3.407	5.031
3.907	3.652
4.746	6.058
4.056	3.929
5.341	3.755
3.019	5.736
4.902	3.284
3.558	3.212
4.838	1.819
2.749	2.565
5.002	4.382
5.736	3.892
3.407	2.516
3.969	3.998
4.543	6.56
3.098	4.186
4.435	3.222
4.543	3.859
4.198	4.746
4.884	6.39
5.328	5.616
3.77	3.628
3.723	2.68
4.844	2.237
5.54	4.195
3.164	4.047
4.986	3.12
4.144	2.934
6.002	3.258
3.859	3.089
4.068	4.056
5.041	2.233
3.466	2.986
5.146	1.998
4.467	3.552
3.27	2.237
3.048	4.26
4.047	3.716
4.59	5.193
3.222	1.698
3.317	1.591
2.655	3.932
2.944	3.663
4.467	3.628
4.678	4.59
4.62	3.019
4.328	4.908
4.362	4.937
3.148	5.023
3.209	7.045
3.375	4.886
5.384	6.058
3.996	6.012
4.836	2.376
5.613	4.647
5.186	5.471
3.796	5.728
4.244	5.23
3.969	3.488
4.198	5.386
5.428	3.877
4.299	2.233
5.193	5.238
4.812	7.027
4.607	4.195
3.952	5.747
3.491	1.56
4.121	2.904
5.332	2.272
4.74	4.556
4.528	3.407
5.074	2.934
3.329	3.907
4.049	4.744
4.253	4.207
3.398	3.663
5.031	3.91
5.079	2.934
4.868	5.056
3.91	2.96
4.5	2.376
4.056	2.527
5.728	2.409
3.212	3.791
4.207	4.379
5.163	4.063
3.877	2.822
3.07	4.539
4.884	3.652
4.528	3.375
4.467	5.361
3.452	3.53
4.613	2.233
3.497	4.142
4.746	2.206
3.887	3.87
3.929	3.395
3.293	3.652
3.723	5.163
2.957	4.777
3.907	3.832
4.025	5.023
4.933	3.628
5.822	3.048
4.047	3.949
3.375	3.577
3.488	6.451
3.695	3.91
5.92	2.877
6.197	5.861
5.043	2.78
4.207	3.877
4.049	4.62
4.773	2.808
4.744	3.098
3.361	4.368
2.78	3.378
3.749	4.207
3.77	4.047
4.328	6.315
2.237	4.664
2.934	3.488
3.91	6.864
3.892	3.671
3.395	4.844
2.763	5.857
3.684	4.441
4.707	4.607
4.142	3.663
6	5.17
3.907	2.78
5.923	7.992
4.047	5.458
3.628	5.922
3.652	2.666
4.777	5.435
3.136	5.992
3.639	5.002
4.605	3.796
5.31	4.335
3.06	5.994
2.846	5.253
5.163	5.319
4.163	4.075
4.382	4.149
4.068	4.186
4.571	2.749
5.666	4.933
6.432	5.186
4.332	2.684
5.313	4.744
4.28	4.244
3.308	3.048
3.395	4.144
2.93	4.916
4.955	5.682
3.778	2.372
4.689	1.814
3.5	4.969
3.375	5.419
4.528	3.27
4.931	4.335
4.26	3.395
4.068	4.519
5.074	2.655
4.368	4.707
6.165	3.663
5.92	4.485
5.646	4.189
4.018	2.573
6.318	3.222
5.52	5.769
3.952	4.382
4.562	5.458
3.375	4.722
4.773	7.594
3.91	3.663
4.945	3.932
4.986	5.072
5.723	3.222
5.243	4.382
4.746	5.368
4.746	4.104
5.368	2.484
6.16	3.757
4.186	3.623
4.485	2.655
5.844	4.182
4.123	7.547
4.441	3.048
4.186	4.186
3.446	4.528
3.832	5.504
2.709	5.146
3.089	3.77
3.859	1.56
3.652	5.721
4.812	4.868
2.573	5.696
4.328	4.68
3.558	6.14
3.757	6.121
2.171	3.663
3.811	2.565
3.684	5.002
4.219	6.095
3.048	4.195
3.716	6.058
3.695	4.874
3.809	4.186
3.755	3.932
2.825	6.805
3.91	5.701
3.588	7.122
2.863	1.748
4.28	4.949
3.421	3.164
3.317	3.12
4.62	6.493
3.757	5.165
4.62	5.651
3.395	4.624
2.469	4.163
3.778	5.23
3.098	5.992
2.957	1.633
3.255	1.395
3.188	3.182
2.944	6.16
4.328	2.512
4.163	5.862
3.355	0.977
1.959	4.916
3.811	5.472
3.349	4.025
3.757	5.827
2.825	3.136
2.546	6.141
3.91	5.654
2.749	5.616
1.872	6.141
3.488	2.96
3.757	6.569
3.136	4.746
2.752	3.809
2.684	1.862
3.892	2.684
2.31	4.509
3.832	4.362
3.491	3.929
3.361	4.163
2.749	1.56
4.186	6.217
2.791	5.304
2.527	4.435
3.136	2.512
3.631	3.687
3.372	3.375
2.512	3.623
3.652	4.937
2.206	3.372
3.361	4.163
3.796	5.332
3.182	3.91
2.233	2.914
3.212	4.773
2.863	3.929
2.655	1.973
3.432	3.378
3.671	4.485
3.421	0.712
3.006	2.565
4.28	1.256
2.31	5.876
2.873	5.23
4.379	2.944
2.957	5.557
3.929	2.206
4.884	3.757
4.075	3.628
4.74	2.25
2.666	4.123
3.91	3.88
3.708	4.884
2.709	4.707
2.596	3.361
3.212	4.806
4.577	3.455
2.846	3.663
3.355	4.104
3.577	3.421
2.409	5.804
2.237	3.12
2.68	3.089
3.514	4.341
4.28	4.186
2.684	1.591
2.441	4.722
2.914	2.25
3.089	6.872
4.326	4.528
4.056	1.503
2.934	3.361
3.317	3.558
2.808	5.123
2.469	4.746
2.166	2.166
2.473	2.368
2.986	4.736
2.093	2.25
3.395	4.452
2.904	3.209
3.488	4.603
2.957	3.5
2.237	2.437
2.709	3.996
2.655	5.613
2.441	5.736
2.934	3.293
2.322	4.607
2.125	2.516
2.684	2.944
2.171	3.749
2.13	4.969
2.752	3.293
2.372	1.703
3.329	2.93
2.996	3.398
3.491	1.748
2.684	4.106
3.006	3.222
3.317	3.601
3.222	2.877
2.78	3.237
3.628	3.601
2.944	4.335
3.491	5.025
3.488	6.736
3.212	3.019
2.633	4.271
3.907	4.244
3.768	5.994
3.432	3.809
2.695	3.533
3.577	5.973
4.996	4.047
3.574	6.184
2.967	4.104
3.663	3.77
4.485	3.859
4.027	2.934
4.075	5.002
3.809	3.91
3.684	6.092
2.322	6.31
4.047	5.429
2.622	4.82
4.432	5.435
2.808	4.933
4.886	4.182
2.863	3.684
3.952	5.992
3.757	4.413
3.375	2.496
2.651	3.631
3.639	4.186
3.723	3.329
2.441	4.556
4.68	3.929
4.509	3.652
4.056	4.328
4.049	1.998
2.709	1.944
3.849	4.639
2.573	4.299
4.075	4.916
2.032	4.335
4.406	5.079
1.674	4.68
2.742	4.753
3.188	3.631
1.674	4.969
3.628	4.26
3.832	3.631
2.237	5.332
3.522	3.284
2.112	5.887
6.281	3.566
3.601	1.395
3.255	3.652
3.558	2.098
4.198	4.28
3.768	4.198
4.244	3.212
3.849	2.648
2.944	4.874
4.678	4.335
4.198	5.386
2.877	1.541
3.832	4.163
2.957	3.991
3.407	3.378
3.185	7.284
2.96	2.473
3.182	2.93
3.136	4.664
3.237	1.09
2.484	4.308
3.237	3.749
2.512	3.628
3.5	4.45
2.233	4.74
3.073	3.91
3.558	4.556
3.849	1.776
4.186	4.494
3.012	3.749
4.047	4.149
2.125	2.863
2.633	5.18
4.346	2.934
3.317	4.063
4.467	4.5
3.466	4.104
3.222	6.281
3.684	5.923
4.945	4.884
3.631	3.663
2.68	2.666
2.78	2.125
2.516	3.757
2.633	4.106
2.206	4.691
2.484	4.406
2.794	3.488
3.768	5.449
3.019	5.225
3.06	3.5
3.222	5.304
2.749	5.304
3.768	3.791
2.648	4.678
2.863	4.707
3.809	2.573
3.182	4.773
3.372	3.375
2.376	3.768
4.186	3.083
3.361	4.746
2.877	4.746
4.435	5.52
3.514	5.117
3.246	1.898
2.607	3.073
3.939	2.272
2.873	3.491
3.432	3.446
2.409	3.969
4.435	2.749
3.859	4.382
4.186	4.882
4.198	4.251
2.093	7.323
4.027	3.811
2.873	3.07
4.123	4.308
3.209	3.488
3.757	2.06
3.991	4.812
4.647	4.104
2.125	4.955
2.573	3.308
4.219	5.302
2.093	3.012
3.06	3.446
3.755	3.558
3.407	3.432
3.811	4.335
2.469	3.757
3.466	3.089
3.929	3.083
2.409	5.625
2.484	3.349
4.299	4.607
3.019	4.253
6.193	3.07
3.398	4.441
3.566	4.657
2.512	4.691
2.655	4.467
2.012	3.452
3.452	4.149
4.253	3.361
3.939	3.796
4.769	4.346
2.996	4.047
3.811	4.955
3.212	5.458
2.666	3.744
3.832	4.104
3.558	3.361
2.822	3.947
3.148	3.971
2.904	2.944
3.5	3.361
3.757	5.033
3.182	5.922
3.148	3.012
3.671	4.773
2.96	7.368
2.484	3.398
4.163	3.395
3.209	5.782
2.31	3.098
2.825	4.223
3.998	3.969
3.488	4.622
4.025	3.947
2.983	5.243
3.258	4.149
2.409	4.639
3.917	5.386
2.098	4.801
2.93	3.77
3.53	2.93
3.639	4.74
3.497	4.027
3.148	6.653
3.749	5.529
4.556	6.217
3.755	4.82
2.944	5.31
3.684	5.92
4.198	5.225
3.048	5.994
3.566	4.937
3.88	4.543
3.514	3.757
3.246	4.335
2.401	4.186
3.188	3.91
3.048	3.284
4.607	6.318
6.084	7.115
3.212	5.23
5.701	3.949
3.639	5.163
4.382	3.87
3.212	3.87
2.983	3.497
3.684	3.832
3.796	5.589
3.768	4.28
3.796	3.947
3.757	4.882
4.068	4.163
3.209	5.449
4.738	2.074
3.695	6.929
3.361	5.597
4.603	4.359
3.407	5.304
5.072	3.652
2.633	3.952
3.652	6.02
4.198	7.617
3.991	6.127
3.372	5.093
4.556	5.449
3.628	6.428
3.352	3.631
2.622	2.573
3.652	4.413
3.361	5.11
2.877	2.384
3.019	3.407
3.663	4.571
2.339	4.382
3.639	3.716
1.726	4.645
2.934	4.299
4.452	3.687
3.222	4.467
3.757	3.073
4.465	4.465
3.757	3.446
3.006	3.466
1.819	2.389
3.966	4.189
3.12	3.466
3.432	1.872
3.209	4.207
2.684	2.171
2.863	3.757
4.332	4.244
3.185	7.973
4.874	3.577
3.628	3.361
2.68	4.075
3.258	4.432
5.033	4.607
3.849	4.773
3.757	5.52
4.056	1.814
3.048	4.223
4.299	3.293
3.574	3.757
3.12	2.77
2.96	3.361
3.06	3.06
3.755	4.746
1.973	4.5
2.873	3.012
3.237	4.467
3.5	2.322
5.435	5.041
3.375	5.093
4.494	3.06
2.607	3.267
3.577	3.488
3.222	5.625
4.969	4.844
3.998	3.182
4.025	5.941
4.543	3.991
3.832	2.934
4.346	3.796
3.488	3.809
4.244	4.379
3.083	2.633
4.335	5.079
3.77	5.348
3.455	5.368
3.533	5.682
2.805	4.346
4.346	4.441
2.983	5.887
2.651	4.908
3.514	5.368
3.212	4.368
2.384	4.056
3.949	4.186
4.075	4.085
3.996	2.944
3.533	4.207
3.929	3.293
3.687	3.398
3.639	5.386
3.77	2.18
2.986	3.185
3.12	4.868
3.892	4.413
2.825	4.047
4.063	4.9
2.166	3.398
3.859	5.214
3.455	6.872
3.574	3.06
2.695	5.01
4.664	3.577
3.258	8.032
3.398	1.726
3.446	2.272
3.577	3.398
4.049	3.012
3.148	3.491
2.651	4.459
3.398	2.904
3.064	5.313
4.219	3.952
3.378	4.237
3.996	2.805
2.877	4.379
4.543	3.631
2.96	3.5
3.488	2.032
3.809	5.429
4.223	4.068
3.684	4.68
3.768	4.707
3.859	4.047
3.488	4.722
2.573	3.446
3.375	3.293
3.939	4.744
2.272	4.31
3.375	4.949
3.452	2.18
3.966	2.372
3.623	2.573
4.543	3.352
5.163	6.493
3.188	4.049
3.952	2.666
4.049	3.929
3.695	4.844
3.398	2.93
3.12	5.782
4.328	3.466
4.68	3.809
3.27	3.708
4.068	3.757
2.877	6.217
3.182	5.079
2.684	3.246
3.361	4.467
4.253	3.06
2.384	3.88
4.047	3.466
3.073	6.99
4.182	4.049
2.389	4.689
2.77	4.359
3.317	3.258
3.012	3.558
2.666	4.189
2.516	3.284
4.186	5.449
2.877	3.859
3.687	3.757
3.182	5.831
2.254	5.266
3.522	5.058
2.666	3.019
3.212	2.06
3.12	2.655
3.148	6.42
2.944	4.244
3.355	7.28
2.272	4.467
2.78	2.565
2.934	4.753
3.708	3.663
1.814	2.622
2.093	4.219
3.375	3.421
3.695	3.488
3.574	3.91
3.398	3.148
2.06	2.742
3.048	3.432
2.562	3.182
2.516	3.832
3.148	6.6
4.332	2.484
2.206	5.043
2.93	5.056
1.998	3.577
3.687	5.191
3.796	5.736
3.019	7.385
4.182	3.255
2.846	4.509
4.163	3.996
4.104	2.863
3.574	5.654
3.929	7.739
2.516	3.558
3.317	3.488
2.437	3.947
2.805	3.88
2.389	4.916
3.361	4.371
3.455	7.151
2.957	3.639
3.522	3.768
3.91	4.163
2.752	3.533
2.78	4.328
3.932	4.844
2.986	5.753
5.428	5.458
3.932	6
3.378	4.189
2.633	3.349
3.77	2.934
2.805	4.882
2.633	4.068
2.877	4.543
2.339	3.588
2.742	2.791
3.631	5.831
3.098	4.253
3.293	4.413
3.849	4.902
4.722	2.763
2.986	4.182
2.437	2.695
2.934	3.996
3.255	3.355
4.382	5.571
4.068	5.361
2.516	3.237
3.77	2.093
4.186	5.654
3.952	3.212
3.246	4.465
4.104	4.9
4.371	3.796
5.031	4.244
3.073	4.049
3.755	4.244
3.497	3.293
3.317	6.304
3.708	5.117
3.929	4.933
4.955	3.628
3.652	3.136
4.812	2.093
3.558	5.146
3.361	5.419
2.877	4.937
3.098	5.576
4.056	1.787
3.255	5.961
3.601	4.622
3.308	3.267
4.025	2.709
3.446	4.639
3.708	4.874
2.967	4.186
4.182	1.998
4.844	2.573
4.371	4.678
3.577	4.545
3.488	4.362
3.558	3.859
4.812	4.773
4.543	3.652
3.966	1.748
5.483	1.256
2.934	3.255
4.753	3.663
3.432	5.275
3.663	0.893
2.093	1.983
4.645	3.395
5.253	5.266
3.136	4.933
4.142	8.831
2.825	3.859
4.326	3.06
4.142	5.429
3.212	3.293
3.5	4.326
3.663	4.056
3.06	5.163
3.757	5.694
3.514	4.933
3.255	3.949
3.073	3.796
3.136	10.296
3.969	3.522
2.934	1.973
3.552	7.634
4.931	5.031
5.033	5.613
3.744	3.522
4.613	4.075
4.244	3.998
3.352	7.364
4.142	4.271
2.655	2.93
3.136	3.832
3.796	2.877
3.237	4.485
3.317	4.326
3.708	1.898
2.873	2.596
3.744	3.497
3.716	3.533
2.873	3.488
3.212	5.117
4.406	3.446
3.452	4.269
3.452	4.539
3.083	5.748
3.048	4.639
3.06	4.326
3.212	5.178
2.877	3.929
3.222	6.907
3.361	4.639
2.573	3.552
2.135	3.839
2.934	4.382
2.77	2.469
2.904	2.684
3.258	5.304
2.484	3.395
3.164	5.666
3.446	2.473
3.892	3.558
3.488	3.073
3.07	3.098
4.769	5.889
3.628	2.484
3.073	2.06
3.136	2.607
3.488	6.343
3.671	3.222
4.018	4.556
4.556	3.329
3.514	6.736
3.695	7.012
4.299	3.87
1.973	3.098
2.846	3.652
3.791	1.765
3.466	5.736
4.123	5.148
2.684	2.749
2.96	3.601
1.983	5.887
2.93	4.132
3.148	3.446
4.207	3.932
3.574	4.571
1.983	3.398
3.164	4.603
2.573	2.763
4.195	3.12
2.437	3.687
2.752	3.446
4.271	3.552
2.372	4.519
3.258	5.165
3.089	2.484
4.299	3.588
2.846	4.244
3.188	3.588
3.07	4.933
3.07	3.222
4.916	3.349
3.073	5.031
3.755	3.778
4.251	3.308
3.514	7.938
3.293	3.12
4.624	4.74
4.379	4.519
3.5	5.002
2.863	3.652
3.258	7.514
3.671	3.446
4.132	3.892
3.601	4.736
4.371	4.219
3.939	4.047
3.237	4.722
3.361	2.904
3.07	4.413
3.887	5.165
3.089	6.329
2.695	3.375
1.944	2.596
2.376	6.007
4.056	2.651
4.945	2.655
4.59	2.944
3.809	4.104
3.019	3.768
3.209	3.421
3.446	3.164
3.5	3.929
3.558	3.398
3.77	2.655
4.047	5.625
2.565	3.628
3.552	4.844
3.222	3.246
5.186	4.31
2.794	5.576
3.182	3.558
2.389	3.329
4.123	4.075
3.652	5.072
3.089	3.317
3.639	4.5
3.329	5.829
2.684	3.929
3.5	4.435
2.651	5.21
3.098	4.056
3.255	5.033
3.06	3.048
3.671	3.497
3.88	5.343
2.877	2.633
2.633	3.27
2.93	4.056
2.633	4.163
3.073	4.874
3.932	3.892
3.164	1.814
3.098	4.223
3.768	3.293
3.491	3.757
2.846	2.77
3.012	3.361
2.31	3.06
3.695	4.746
3.378	4.5
3.755	3.012
4.244	4.467
3.089	2.322
3.098	5.041
3.064	5.093
4.198	3.06
2.254	3.267
2.825	3.488
2.944	5.625
2.135	4.844
4.299	3.182
3.849	5.941
2.983	3.991
3.12	2.934
4.577	3.796
3.684	3.809
2.877	4.379
4.244	2.633
2.914	5.079
3.796	5.348
2.967	5.368
3.791	5.682
4.186	4.346
2.376	4.441
3.91	5.887
2.125	4.908
3.558	5.368
1.973	4.368
2.863	4.056
3.558	4.186
3.222	4.085
2.441
4.018
3.317
3.019
3.849
5.023
2.516
4.884
4.163
3.182
3.839
3.663
2.409
3.185
3.639
4.886
5.093
3.5
3.209
3.811
4.149
2.516
3.329
2.78
3.361
3.91
3.237
3.755
2.986
3.77
4.382
4.763
2.633
3.446
3.372
4.163
2.825
4.047
2.376
3.601
2.565
3.361
4.186
4.189
3.577
4.577
3.628
2.607
2.967
3.246
3.755
4.271
3.757
2.573
2.562
3.349
3.491
3.757
2.666
4.435
3.887
3.947
2.996
3.237
2.877
3.832
4.198
2.401
3.917
3.006
3.877
2.655
2.376
3.395
1.998
3.361
3.352
3.157
3.695
4.346
3.073
3.398
2.96
2.166
2.934
3.566
WT	KO

## Sheet: 4F
0.6397	1.164
0.5528	1.57
0.4712	1.55
WT	KO

## Sheet: 4H
1.07457	-0.0143056
0.95171	-0.0146072
1.10476	0.0883943
1.44259	-0.0264773
1.08621	0.0246849
0.615778	-0.0335789
0.476205	0.0437248
1.21606	0.0309556
0.822032	0.0172475
1.09199	-0.0005406
1.38008	0.00918427
0.35686	-0.0134179
1.29837	-0.0044669
0.753571	-0.0056619
0.643815	0.0113864
0.493327	-0.005605
0.927315	0.150556
1.24892	0.0376418
1.37126	0.075278
0.843797	-0.0219535
0.817696	0.0278487
0.695762	0.268472
0.978136	-0.081361
2.04096	-0.0255953
0.826021	0.108737
1.34483	0.00018209
1.25531	0.0376418
1.29646	0.075278
1.00669	-0.0219535
1.58586	0.0278487
0.492969	0.268472
0.416797	-0.081361
0.750344	-0.0255953
0.818515	0.108737
1.47444	0.00018209
RPE1	TTLL12 KO
