# Supplementary material for: TTLL12 is required for primary ciliary axoneme formation in polarized epithelial cells
Source: EMBO Rep. 2023 Dec 19;25(1):15. doi: 10.1038/s44319-023-00005-5 (PMC10883266; doi:10.1038/s44319-023-00005-5)
Supplement: Supplementary file 10 — Source Data Fig. 5 [file 44319_2023_5_MOESM10_ESM.zip › Figure 5 source/Sourse table 5.xlsx]

## Sheet: 5C
50.05	23.38	56
46.1	24.3	43.6
49.6	22.6	55.45
MDCK	KO	KO + GFP-TTLL12

## Sheet: 5E
46.6259	23.1809
34.5046	8.04321
31.5834	10.1487
WT	TTLL12 KO

## Sheet: 5G
58.66	48.83	88.69
45.62	53.25	77.03
60.72	59.45	76.61
MDCK	KO	KO + GFT-TTLL12

## Sheet: 5H
0.959228	0.828648
0.91413	0.841193
0.976253	0.825234
0.977103	1.54861
1.22732	1.09072
1.19796	1.28869
1.04424	1.23405
1.10022	1.05485
1.53963	1.073
1.09907	1.00937
1.04635	1.09683
1.22551	1.03934
1.23672	1.28061
2.88657	1.10976
1.44409	1.2748
1.23596	1.10096
1.30759	1.10737
1.3369	1.01446
1.4215	1.16674
1.26085	1.23929
1.28706	1.09551
1.30063	1.17716
1.33632	1.24941
1.30359	1.09437
1.11081	1.12656
1.0421	1.26839
1.06593	1.22174
0.873528	1.22683
1.02867	1.57684
1.0807	2.0533
0.970633	1.22183
1.18469	1.15584
1.5571	1.1262
1.6678	2.1397
0.823359	1.05291
0.994265	0.914878
0.891431	0.951735
0.891431	1.0583
0.989001	0.861762
0.882795	1.25977
1.33934	1.10764
1.30384	0.975688
1.4433	1.46079
1.15876	1.43097
1.44267	2.17084
1.47864	1.31618
1.62816	1.06515
1.411	1.01737
1.35562	1.18165
3.10279	1.02698
1.43644	1.22237
3.00966	1.21294
2.94611	1.8956
2.40697	1.10818
1.65198	1.12396
2.25613	2.55178
2.83171	1.76616
2.46421	1.16815
2.0276	1.18036
3.09821	1.19019
1.61357	1.17926
1.98614	1.18519
2.79566	1.24588
1.57437	1.28678
1.33185	1.31603
1.73406	1.18545
2.11691	1.18201
1.46202	1.15336
1.85614	1.49352
1.1839	1.33214
2.27162	1.35815
1.87169	1.24222
2.14523	0.102249
1.81568	0.988892
1.54139	1.20034
1.48697	0.988024
2.20958	1.22689
1.26918	1.27492
2.26737	0.979101
1.96789	1.13695
1.21389	1.03455
1.3344	1.21078
2.2606	1.71574
2.21492	1.29725
2.40524	1.04207
1.97197	1.04434
1.87095	1.15629
1.98554	1.18078
2.0901	1.30124
2.09723	1.3051
1.41681	1.2165
1.81581	1.1718
1.51356	1.24162
1.61475	1.12087
1.32719	1.44181
1.25989	1.15956
1.46084	1.12545
1.38885	1.11617
1.54128	1.30827
1.8542	1.2321
2.72635	1.36863
2.14998	1.20025
2.76432	1.25001
1.66898	1.16183
2.90351	1.06434
1.56661	1.11288
1.94327	1.15402
1.96002	1.24582
2.68073	1.12758
1.63095	1.06689
1.49295	1.25324
1.09458	0.953052
1.2444	1.16827
1.09693	1.08213
1.05121	1.31175
1.16199	1.18887
1.23245	1.12153
1.51743	1.17959
1.13118	1.26552
0.982504	1.11979
1.18299	1.37262
1.22115	1.32908
1.18765	1.23659
1.81932	1.08875
1.37884	1.04288
1.38773	1.06081
1.49185	1.20722
1.50649	1.05542
2.08742	1.28872
1.48031	1.34318
1.63581	1.22162
1.59581	1.16216
1.42759	1.39507
1.31541	1.33791
2.41341	1.31881
2.18819	1.42205
2.55164	1.48205
2.67202	1.09171
3.04525	1.52124
1.75506	1.06237
1.63457	1.21441
1.58594	1.30085
1.37432	1.62382
1.42937	1.45714
1.40346	1.37333
1.42147	1.15587
2.55369	1.32321
1.24714	1.11668
1.73787	1.14662
1.79594	1.21641
1.4206	1.25022
1.47162	1.33555
1.275	1.38465
1.29942	1.34779
1.64584	1.57568
2.25394	1.3819
1.41558	1.14635
2.18913	1.4416
1.84967	1.17758
1.80641	1.41489
2.61573	1.36178
1.97789	1.56047
2.09597	1.29013
1.65823	1.55729
1.79947	1.16551
1.65226	1.37821
1.95393	1.10413
1.5234	1.24141
1.97123	1.3327
1.64513	1.34001
1.34279	1.24785
1.97529	1.06521
1.39055	1.22513
1.29216	1.13452
2.33462	1.21531
2.19403	1.79898
1.31963	1.27043
1.6809	1.07746
1.56436	1.34836
2.30942	1.05006
1.5404	1.03776
1.42153	1.06856
1.83339	1.07973
2.55473	1.13863
2.40436	1.09162
1.34063	1.12701
1.32538	1.29681
1.34888	1.22564
1.678	1.11797
1.3363	1.07177
1.37136	1.21638
1.51444	1.14782
1.32245	1.30169
1.39894	1.19755
1.65083	1.15156
1.50109	1.18938
1.41402	1.20468
1.24267	1.25713
1.1808	1.14129
1.99815	1.42879
1.36972	1.33477
2.05685	1.21977
1.40609	1.15282
1.9604	1.04213
1.46589	1.12638
1.98359	1.09177
1.29405	0.955208
1.33413	1.61406
1.06456	1.27165
1.05461	1.06509
1.00117	0.959071
1.14922	1.07291
1.15478	1.08063
2.29495	0.97982
1.8506	1.00758
1.46709	1.03608
1.59545	0.9594
2.30479	1.10434
2.19768	1.01237
1.76164	0.902302
2.67276	1.2207
1.96457	1.20165
1.33391	1.38268
1.51425	1.04186
2.30846	1.11198
1.18828	1.20468
1.30408	1.0335
1.18414	1.23438
1.142	1.09764
1.14299	1.24082
1.08841	1.08491
2.18071	1.13866
1.23522	1.20683
1.85592	1.12893
2.09665	1.13447
1.81532	1.29528
1.87292	1.1962
2.75621	1.42971
3.28568	1.32648
2.33917	1.17081
1.85173	1.34932
2.36181	1.05452
3.79527	1.26055
1.67027	1.04312
1.75473	1.12138
1.47883	1.10845
1.59806	1.00021
1.50882	0.956077
2.07239	0.897751
1.17148	1.11288
1.46369	1.15854
2.12656	1.40127
2.83113	1.26112
1.47907	1.23899
1.16764	1.34753
1.33358	1.20941
2.75363	1.17087
1.24306	1.07737
1.1956	1.16009
1.26872	1.10366
1.3505	1.27788
1.49969	1.11102
2.16549	1.0474
2.22274	1.18869
2.5787	1.10632
2.72331	1.21318
1.55638	0.946316
1.60557	1.11249
1.27275	0.94422
2.29807	1.04916
2.44329	1.16665
1.96495	1.11393
2.01019	1.06548
2.02483	1.15162
1.23502	1.0038
1.47759	1.22022
1.4989	1.13408
1.44346	1.2683
1.36892	1.07752
1.50103	1.16707
1.83783	1.27806
1.30778	1.01264
1.29731	0.793679
1.46232	0.815438
1.1167	1.72318
1.12822	0.868261
1.27354	0.721802
1.23316	0.894836
1.27604	0.84451
1.86966	0.867042
1.90565	1.02905
1.11681	1.1712
0.905906	0.917517
1.02475	1.03481
1.03243	1.05773
1.12317	1.06106
1.45544	1.03716
0.999474	1.12488
1.01304	1.0907
1.14719	1.20015
1.11623	1.13478
1.17287	2.07046
1.40886	0.96157
1.14025	1.21668
1.02149	1.0061
1.68521	0.946083
1.53445	0.985202
1.0548	0.9432
1.19867	1.04028
1.18965	1.01948
0.893788	1.02857
1.02766	1.02801
1.06598	0.956963
1.24796	1.15179
1.08186	0.993912
1.1544	1.21311
1.24199	1.10048
1.21518	0.865199
1.2617	1.1767
1.47053	1.26344
0.994331	1.0503
1.19435	0.919568
1.26249	0.917398
1.09717	0.874028
1.11332	1.21335
1.03517	1.11038
1.75175	1.56117
1.12668	1.23769
1.50683	1.37253
1.29069	1.13686
1.53907	0.96597
1.14942	1.13434
2.05665	1.08119
1.30132	1.04599
1.14588	1.24822
1.59434	0.958955
1.08416	1.10387
1.23089	1.15303
1.17388	1.09456
1.50773	1.108
2.03507	1.0742
1.81896	1.35951
1.53503	1.3027
1.47419	1.18766
1.19833	1.2648
1.1974	1.14094
0.857594	1.04094
1.62109	2.16035
1.45519	1.12934
1.81704	1.22881
1.50968	1.30835
1.00479	1.18228
0.99009	0.986927
1.88672	1.10758
0.977166	1.17096
2.03388	0.896857
1.27672	0.948342
1.23414	0.948996
1.52005	1.14617
1.72939	1.09462
1.8785	1.30556
1.15247	1.10871
1.94986	1.18279
1.37878	0.895817
2.23739	0.937344
2.30297	1.12916
1.98962	1.19432
2.29304	1.18324
1.49803	1.09697
1.76302	1.24093
1.10234	1.02616
2.43761	1.15963
2.07724	1.2662
1.957	1.30012
1.31279	1.10143
1.49954	1.0149
2.33207	1.15205
1.20975	1.0693
2.37883	1.02964
1.77775	1.20755
1.20068	1.02825
1.45002	0.936631
1.45339	0.839397
1.34552	1.50861
1.23153	1.24156
1.83912	1.6623
1.67941	1.36159
1.22813	1.08134
1.22165	1.011
1.61249	1.43073
1.62239	1.38412
1.08805	1.65145
1.51746	1.1162
1.63898	0.937403
1.29609	1.09447
1.62899	1.08047
1.66971	1.0476
0.877199	1.14471
1.11466	1.30698
1.22604	1.21106
1.14748	1.37396
1.1114	1.08987
1.17025	1.18642
1.32313	1.06537
1.43477	1.24239
1.12212	1.07063
1.16996	1.18279
1.17928	1.01814
1.16996	1.16314
1.16821	1.0984
1.9087	1.0984
1.60343	1.09227
1.60294	1.07058
1.52824	1.07991
1.15047	1.12016
1.38743	1.07765
0.88719	1.06017
0.869909	3.48137
1.46948	1.09739
0.927415	1.00084
1.27899	0.989037
1.58287	1.07738
2.02831	1.03669
1.11413	1.41076
1.13842	0.97245
1.32325	1.0679
1.07989	1.07732
0.895176	1.04697
1.12111	1.0399
1.24074	1.15904
1.26548	1.12462
2.22345	1.00033
1.26136	1.01867
1.37436	1.06888
2.4955	1.04834
1.83947	1.13615
1.33231	1.10256
1.26188	1.07625
1.15157	1.15396
1.26263	1.14468
1.44459	1.04341
2.13031	0.986124
1.17806	1.11177
1.48929	0.997093
2.05421	1.12902
1.37143	1.0676
1.37306	1.4151
1.30579	0.972539
1.50332	1.07108
1.29502	1.05747
1.60183	1.01261
1.64435	1.08089
1.45017	1.01356
1.95883	1.05925
1.3574	0.99418
1.29208	0.931161
1.30704	0.846353
1.81487	0.948907
1.28076	0.977058
1.30945	0.98437
1.21828	0.738835
1.24753	0.657238
1.18695	0.83589
1.16484	0.788477
1.37982	0.837614
1.30039	0.805124
1.24593	0.768293
1.19711	0.806372
1.28982	0.814666
1.33876	0.811128
1.26647	0.936541
1.34018	1.02783
2.18726	0.792758
1.19676	0.864932
1.24044	0.985589
1.40271	0.864783
1.79111	0.993377
1.01623	0.917963
1.36222	1.06169
1.10989	1.04338
1.81829	0.857441
1.20763	0.72424
2.61089	0.93993
1.02622	0.932053
1.84478	0.926197
1.31038	1.01436
1.07347	1.0522
1.21558	0.953663
1.52887	0.960173
1.36429	0.718473
2.34961	0.743324
1.577	0.93779
1.303	0.816717
2.22891	0.789636
3.59508	0.782056
1.49251	0.965851
2.2748	0.948313
1.94332	0.983627
1.15375	0.929734
1.93798	0.983627
1.94071	0.960857
1.41041	0.994774
1.13836	0.965108
2.63421	1.02536
1.30576	0.970013
1.27646	0.984727
1.87092	1.06418
2.02982	0.976493
2.85959	0.923046
2.33184	1.10366
1.52066	1.15708
1.73825	0.952326
1.92186	0.966178
1.43846	1.05628
1.32484	1.08398
2.64077	0.942189
1.85564	1.02471
1.26658	1.02536
1.27501	1.03633
1.29917	1.00491
1.11469	1.34723
0.903134	1.01249
0.989742	0.859225
1.92044	0.986748
1.20504	0.902535
1.56434	1.04275
2.49413	0.908748
3.02656	0.991296
1.57726	0.972153
1.34213	1.13264
1.70052	0.92688
2.42579	0.919152
1.83369	0.936631
1.30553	0.911631
1.52423	0.870491
1.97196	0.840497
1.83604	0.788685
1.605	0.79472
1.49341	0.873463
1.66846	1.02602
2.35853	1.12506
1.82799	0.884135
1.58917	0.889812
1.4089	0.889158
0.904819	0.950661
1.23042	0.969894
1.24274	0.895282
1.23969	1.02132
1.60387	1.00122
2.20594	1.01609
1.04893	0.97248
1.06627	0.958628
1.12578	0.936422
2.11093	0.975571
0.990207	0.981873
1.10165	0.954852
1.21715	0.905924
2.61777	1.12937
2.3384	0.815973
1.35781	0.725577
1.29052	0.95295
1.92683	0.87926
1.21367	1.05984
1.20138	0.996379
2.80716	0.935679
2.32655	0.925781
1.17893	0.913831
1.37831	0.785356
1.09186	0.890229
1.20248	0.72418
1.77139	0.733692
1.85666	0.64629
1.87083	0.759782
1.24846	0.810052
1.28363	0.807314
1.39923	0.846975
1.39008	0.798993
1.97382	0.793013
1.61679	1.14607
1.17803	0.891464
1.21675	0.81627
1.28308	0.969528
1.21099	1.05811
1.27678	1.13588
2.03859	1.07795
1.76311	0.877534
1.48011	1.20053
1.70889	1.25747
2.35185	1.27821
2.05299	1.00792
1.28154	1.18693
2.34052	1.06654
1.84548	0.958085
1.70735	0.969317
1.63602	1.07041
1.51264	1.32583
1.75382	1.06175
1.43684	1.32041
1.62495	1.45226
2.19725	1.64122
1.59222	1.07253
1.88559	1.00837
1.18396	1.11921
1.78893	1.17126
1.92413	1.33113
1.20902	1.2646
0.954222	1.42786
1.37143	1.27013
1.60859	1.38775
1.09989	1.06343
1.32561	0.955373
1.21796	0.981884
1.58413	1.0413
1.49926	1.01653
1.55581	1.1664
1.7743	0.981395
1.53144	1.11538
1.44236	1.20082
1.15793	1.18465
1.76123	1.19223
1.49694	1.43129
1.27448	1.21424
1.35248	1.41794
1.56723	1.2332
1.5813	1.26631
1.97213	1.30278
1.21733	1.51463
1.41235	1.27443
1.43732	1.38862
1.51085	1.39079
1.87584	1.18211
1.52781	1.37147
1.70309	1.19025
1.35691	1.20233
1.71249	1.06868
1.39058	1.09998
1.63093	1.19344
1.19268	1.3937
1.54694	1.09569
1.57144	1.12862
1.45263	0.958958
1.2311	1.00883
1.02795	1.05697
0.735292	1.05026
0.789262	1.07979
0.855293	1.48938
1.07546	1.09268
1.4093	1.29892
1.56161	1.22771
1.69512	1.44432
1.42909	1.18664
1.80958	1.31376
1.70448	1.2559
1.64159	1.09846
1.77929	1.41947
1.54364	1.4694
1.69728	1.48702
1.46947	1.57505
1.41917	1.1056
1.25094	1.08998
1.20831	1.23894
1.4023	1.08944
1.7471	1.22989
1.97245	0.92619
1.62241	1.00743
1.14257	0.987559
1.53701	1.18417
1.5724	0.899137
1.95595	1.48743
1.27059	1.07192
1.48366	1.6396
1.20401	1.14293
1.13422	1.40617
1.93981	1.26123
1.21509	1.17443
1.25003	1.13923
1.45271	1.23158
1.06912	1.08769
1.27857	1.12468
1.47928	1.12935
1.57866	1.33925
1.86724	1.19506
1.45196	1.16597
1.75537	1.43338
1.62858	1.1958
1.30208	1.10169
1.68136	1.22038
1.64354	1.73653
1.41007	1.25517
1.27514	1.33686
1.21634	1.21085
1.28965	1.06341
1.97408	0.967491
1.1817	1.56005
1.26646	1.14586
1.58414	1.38422
1.42911	1.14006
1.59858	1.12182
1.28996	1.14704
1.10622	1.21383
1.12113	1.15368
1.26352	1.11001
1.46518	1.25223
1.46645	1.22708
1.2617	0.957146
1.54625	0.828573
1.54197	1.82996
2.01225	1.00407
1.15828	1.0729
1.57132	1.11436
1.4913	1.24228
1.66285	0.987731
1.57377	1.37248
1.3438	1.1318
1.05844	1.27473
1.47906	1.51698
1.30684	1.2223
1.26116	1.14196
1.06753	1.27274
1.17856	0.949857
1.75078	0.710015
1.69848	1.08879
1.19262	1.26524
1.48446	1.18938
1.06903	1.1704
1.12811	1.00683
1.4085	0.850957
2.09528	1.11855
1.72249	1.36688
1.08962	1.51963
1.05559	1.05103
1.25318	1.30389
1.59412	1.1659
1.72245	1.45338
1.33739	1.41172
1.26252	1.20159
1.67637	1.28517
1.56301	1.13214
1.36216	0.981778
2.18717	1.0428
1.66652	1.10588
1.70872	0.934961
2.24186	1.28882
1.23182	1.36875
1.50919	1.13005
1.17151	1.05013
1.26149	1.32387
1.42121	1.09793
0.993253	1.23376
1.53944	1.18101
1.69227	1.36461
1.45355	1.35646
1.2044	1.4467
1.38998	1.15399
1.05248	1.09241
1.31062	1.39447
1.85925	1.25579
1.48774	1.25856
1.38107	1.2399
1.16589	1.29629
1.29545	1.37111
1.13608	1.3188
1.39811	1.08403
1.2571	1.43515
1.42956	1.20551
1.03402	1.07543
1.56861	1.13435
1.29873	1.21919
1.42843	1.17101
1.3148	1.13555
1.55788	1.12441
0.936442	1.12535
1.05672	1.34544
1.03024	1.14311
0.7497	1.19567
0.760134	1.2006
1.22094	1.06393
0.829702	1.1731
0.985304	0.994703
1.22152	0.959712
1.30105	0.821046
1.10069	0.9638
1.10147	1.02325
1.1721	1.15358
1.08136	1.03964
1.50456	1.19813
1.54542	1.05942
0.938463	1.38038
1.0339	1.01539
1.07571	1.32285
1.19249	1.43868
1.38633	1.16025
1.47443	1.0555
1.52042	1.04004
1.43801	1.12124
1.45257	0.866673
1.32508	0.923954
1.51262	0.860799
1.30868	0.98531
1.62564	1.12734
1.54586	0.931786
1.19646	0.821773
1.95629	0.869041
1.92924	1.02329
2.03673	0.923253
2.00467	1.15849
1.06514	0.838151
1.09823	0.65972
1.24559	0.785456
1.07613	0.720983
2.00705	0.88622
1.22074	0.750045
1.61426	0.916128
1.54614	1.30076
1.53027	1.08241
1.6424	1.16928
1.27047	1.11215
1.44901	0.730983
1.14121	0.912443
1.37629	1.21869
1.41616	0.846638
0.977612	0.998862
1.25689	0.993439
0.90635	1.02632
0.90092	0.994575
1.29147	0.870751
0.80868	1.06219
1.14548	0.820856
1.00078	1.15446
1.15513	1.08529
1.09762	1.35506
1.27136	0.86213
1.99518	1.00111
1.25851	1.0365
0.958928	1.14521
1.10566	1.1185
1.10019	1.07088
1.09367	1.58959
1.30678	1.53839
1.37672	1.27926
1.57429	0.994007
1.20667	0.775885
1.34525	0.749604
1.07395	0.805491
1.24526	0.935629
1.4493	0.812292
1.371	1.02236
1.64022	1.28207
1.60536	1.08824
1.49919	1.08577
0.988298	1.25652
1.10706	1.12053
1.04383	1.2861
0.92793	1.28029
0.836553	1.26184
0.826894	1.13851
0.883034	0.937588
1.13694	0.881145
1.11918	1.69
1.95821	1.21617
1.2236	1.03352
1.0098	1.12945
1.40547	1.18959
1.17772	0.959708
1.32517	1.391
1.00406	1.10847
1.20483	1.17245
1.60462	1.25747
1.61104	1.09683
1.17314	1.14337
1.52254	0.975745
1.22682	1.24547
1.42738	0.895421
1.56478	1.27532
1.14773	0.853196
1.04262	1.03404
1.14646	1.01878
1.22165	0.832513
1.01751	0.751331
1.09484	0.926869
1.5372	0.620358
1.09399	0.896139
1.64022	0.832003
1.10835	0.799396
1.38837	0.987054
1.18788	0.970763
1.35145	1.02339
1.37847	1.16282
1.00583	1.42457
1.02593	0.92877
1.32957	1.1824
1.91994	1.19452
1.13913	1.17629
1.28089	1.08629
1.22776	0.961157
1.18425	0.992466
1.47207	1.27373
1.35499	1.16055
1.52088	1.14083
1.19548	1.36667
1.7036	1.19324
1.44233	1.04912
1.09669	1.19944
1.29856	1.08362
1.07775	1.11737
1.03029	1.05222
1.18805	1.0728
1.26053	0.992466
0.956011	1.05912
1.49338	0.956498
1.03277	0.943845
1.08602	1.05267
1.32212	1.08581
2.08265	0.877611
1.24112	0.966
1.12355	0.800381
1.47273	0.991365
1.38598	0.931956
0.989981	0.969581
1.12442	0.999268
0.99575	0.93921
1.1723	0.924378
0.926061	1.11358
1.04496	1.09511
0.951564	1.1423
1.18473	1.01989
0.921363	1.25155
0.922062	1.06022
1.01223	1.34286
1.43514	0.906128
1.18263	1.14529
1.43395	0.712107
1.1995	0.807692
1.60606	0.890844
1.01305	0.77286
1.26618	1.10142
1.17247	0.889534
0.940572	0.97381
1.46627	0.98279
1.05112	1.01933
1.05336	1.22404
1.50388	0.936498
1.00295	1.23964
1.18474	1.15756
1.17618	1.10712
0.96697	0.941133
1.31578	1.09419
1.25639	1.12163
1.41693	0.984946
1.12856	0.791956
1.88467	0.853405
1.29672	1.49353
1.40427	0.966904
1.46894	0.70293
1.32287	0.920786
1.38933	0.704124
1.6034	0.843069
1.34051	0.927843
1.30186	0.827681
1.60145	1.00667
1.22289	1.25359
1.48208	1.57385
1.05534	1.23979
1.1472	1.23278
1.16422	1.74309
1.15487	1.28336
1.37646	1.35689
1.10686	1.09912
1.16349	1.19106
1.06626	1.18062
0.897161	1.32694
0.861159	1.07041
1.15454	0.913567
1.01094	1.08568
1.28521	1.03974
0.990877	1.11766
1.18886	0.932315
1.1866	0.962929
1.50663	0.92286
1.12808	0.848457
1.37085	0.935316
1.61407	1.05324
1.18137	0.841713
1.62866	0.734706
1.29285	0.819578
1.59598	0.780866
1.10621	0.846727
1.12145	0.656902
1.38555	0.753826
1.30588	0.87509
1.12773	0.868529
0.941238	1.01821
1.52321	0.941875
0.951017	0.855353
0.915736	0.841888
1.57058	1.38327
1.03976	0.868239
1.1964	0.916991
1.14218	0.978085
1.1115	1.06537
1.38344	0
1.08387	1.17472
1.31251	0.957461
1.56418	0.963478
1.26505	1.18631
1.22453	1.24084
1.08759	1.11468
1.17148	0.925455
2.05875	0.958621
0.942437	1.04023
1.2126	1.18373
1.77127	0.959201
1.23228	0.886417
1.43158	0.954416
1.65643	0.982489
1.56233	1.21494
1.57442	1.00973
1.91228	1.11745
1.31759	0.953673
1.24575	1.00804
1.41252	0.975457
1.36717	1.33461
1.2661	1.01045
1.67117	1.08947
1.37547	1.05759
1.43031	1.05605
1.44616	1.24231
1.68221	1.00067
2.36693	1.02682
1.39538	1.08094
1.83926	1.21037
1.50912	1.07744
1.8015	1.40161
2.33403	1.06218
1.41548	1.51432
1.57335	1.27616
1.59574	1.0562
1.56767	0.961865
1.47354	1.11454
1.77641	0.865557
1.27743	0.942382
1.39077	1.0739
1.36125	1.31413
1.40368	1.41575
1.14755	0.865502
1.42236	0.90802
2.69625	0.862838
1.39711	0.761927
1.42479	0.845222
2.28937	1.13108
2.18518	1.04041
2.30631	1.33506
1.50099	1.2578
1.86067	1.02307
2.12474	1.20091
1.73894	1.06051
1.43009	1.26984
2.07629	1.0394
1.807	1.28026
1.24851	1.13897
1.20592	2.74751
1.58475	1.10872
1.51139	1.25166
1.65626	2.17565
1.65189	1.27487
1.58691	1.28305
1.9821	1.02209
2.18191	1.14951
2.1077	1.14861
1.98252	1.43668
1.29653	1.29006
1.31548	1.1873
1.345	1.00427
2.08377	1.05261
1.61266	1.24272
2.4113	1.2238
2.42054	1.14912
2.46336	1.47469
2.94392	1.45975
1.85373	1.16385
1.74604	1.28183
1.63341	1.21005
1.45248	1.16775
1.57141	1.09201
1.31581	1.1384
1.93906	1.17735
1.51402	1.25246
1.18455	1.17367
1.02501	1.35993
1.16627	1.31297
1.56271	1.24454
1.33609	1.23682
1.38676	1.35759
2.54315	1.28651
1.97464	1.32366
1.5162	1.30628
1.31739	1.80326
1.46813	1.15651
1.55954	1.14007
1.57695	1.05143
2.04025	2.31329
1.39785	1.00884
1.71436	1.08708
1.45075	0.933338
1.35286	1.39344
1.86368	0.874057
1.34304	0.96828
1.3057	0.967284
1.2181	1.20843
2.03771	1.09712
3.37378	1.00284
1.91083	0.956663
1.47245	1.05582
1.4855	1.07358
1.35092	1.78373
1.72349	0.981003
1.59338	2.66123
1.8954	1.29573
1.80177	0.807924
2.53043	0.915541
2.38601	1.23502
1.46401	1.03146
2.35442	1.07584
1.93541	1.0482
1.99957	1.23682
1.93684	0.995212
1.81773	0.941276
1.86546	1.05594
1.71416	1.00112
2.80193	1.06624
1.66227	0.972576
1.6543	1.02425
1.41933	1.015
1.41484	1.08608
1.87835	1.04677
1.2807	1.09272
1.60093	1.1027
1.46243	1.1979
1.95623	1.08677
1.80791	1.06501
1.40092	1.11352
1.29784	0.969984
1.47047	1.17808
1.57571	1.23308
2.07331	1.07071
1.49908	1.08376
1.75092	1.01489
1.35762	1.18351
1.82307	1.06742
1.38779	1.08277
1.45798	0.943488
1.92112	0.94153
1.98165	1.01491
1.99238	0.882375
1.52508	0.963822
1.90133	0.95621
1.43403	1.02174
1.48621	0.850496
1.7805	1.19823
1.4454	0.94733
1.6911	1.05063
1.32189	1.0595
1.7273	1.13507
1.5327	1.50071
1.44204	1.15062
1.68716	1.2088
1.5554	1.20613
1.66162	2.11908
2.05385	1.35125
1.97054	1.13931
1.6075	1.18141
1.37225	1.41562
1.43178	1.17201
1.38503	1.03157
1.21505	1.05085
1.42915	1.0645
2.14128	1.22821
1.33277	1.2078
1.56691	1.16523
1.62003	1.32573
1.43051	1.12546
1.23878	1.10827
1.22598	1.16282
1.31962	1.24057
1.13423	1.2045
1.29515	1.28482
1.34923	1.05478
1.68566	1.11457
1.4613	1.21701
1.33549	1.1668
1.23617	1.19656
1.5741	1.07019
1.0076	1.12764
1.01528	1.00266
1.19457	1.01225
1.32932	1.0181
1.47853	0.941077
2.02095	0.962155
1.62943	1.03508
1.53639	1.068
1.31739	0.99262
1.60846	0.976472
2.00774	0.837828
1.98955	0.897055
2.1317	0.89392
1.74666	0.918912
1.30848	0.966087
1.16095	0.965797
1.43757	0.96877
1.357	1.01841
1.28453	1.08461
1.04376	1.02202
2.27546	1.03119
2.06293	1.18672
2.52569	1.33914
1.74375	1.13628
1.4637	1.12668
1.84188	1.06401
1.50634	1.04868
1.49966	1.04485
2.11543	0.919365
1.39952	0.974533
2.00164	0.982072
1.2899	0.926615
2.20791	0.907639
2.2546	1.04311
1.84529	0.827824
1.11388	1.00043
1.00914	0.988089
1.18472	0.904685
1.68384	0.811223
1.39135	0.906353
1.46816	1.00949
1.64933	1.09498
1.34758	1.14676
1.26801	1.15173
1.51379	1.36495
2.13035	1.38864
1.60013	1.00899
1.53517	1.14603
1.52237	1.06332
1.61981	1.15521
1.0938	1.10549
1.25882	1.11097
1.32926	1.21505
1.3513	1.2628
1.46867	1.35175
1.95258	1.16675
2.26655	1.22728
1.64882	1.17349
1.3224	1.03619
1.4857	1.12546
1.62783	1.07561
1.52749	0.99909
1.4544	1.0202
2.06333	1.25936
1.51789	1.10272
1.50253	1.12556
1.36194	1.13795
1.41613	1.16131
1.37957	1.0538
1.56961	1.10223
1.359	1.72247
2.25493	1.24126
1.75535	1.05924
1.5192	1.01295
1.55378	1.044
1.25864	1.13946
1.3828	1.17965
1.44153	1.05228
1.86261	1.00261
1.74511	1.1338
1.81762	1.06214
1.5638	1.0567
1.51831	1.0166
2.30945	0.989793
1.67861	0.872407
1.28506	0.981293
1.24528	0.968009
1.2864	0.971108
1.3169	0.937398
1.75602	1.1707
1.64753	1.03211
1.50707	1.13862
2.26167	1.0927
2.09248	1.13157
1.65681	0.97022
2.42798	0.895533
2.63013	0.995375
1.54383	0.894047
1.55852	0.996716
1.23544	0.846799
1.22987	0.97147
1.0977	0.949432
1.13432	1.01109
1.45878	1.09761
1.58009	1.05076
1.25058	0.943469
1.70352	0.978538
1.53563	1.04007
1.06275	0.927249
1.17566	0.890839
1.18481	0.874165
1.33297	1.04819
1.00896	0.856803
1.07225	0.789638
1.26151	0.827479
0.999029	0.782896
1.06727	0.841598
1.0188	0.830035
1.14997	0.823384
0.945019	1.01364
0.97552	0.780467
1.47058	0.750171
1.19679	0.661502
1.32592	0.69834
1.56193	0.604417
0.783773	1.13134
0.727807	0.724404
1.05496	0.995845
1.05853	1.38464
1.01543	0.834835
1.15569	0.893552
1.36646	0.946651
1.4614	0.876402
1.44015	0.821754
1.43096	0.750434
0.974424	0.73765
1.05644	0.866714
0.966205	0.804472
1.25334	0.875545
1.00445	0.805642
1.54631	0.847422
1.17236	0.932697
1.13315	0.924821
1.78568	1.78816
1.42921	0.911773
1.41759	0.8823
1.15814	0.852299
1.15842	1.05593
1.37016	0.876813
1.19188	1.19404
1.18622	1.00324
1.42251	0.93207
2.35787	0.90487
1.38851	0.975844
1.86252	0.992698
1.3111	0.937606
1.37051	1.01064
1.30145	0.961561
1.49533	1.04685
1.2991	0.885858
1.13332	0.944064
1.76293	0.902794
1.30134	0.893387
1.12267	0.845478
0.907028	0.879449
1.00892	1.61535
1.19723	1.04402
1.24498	1.88286
1.44207	1.49403
1.55328	0.84874
1.03981	1.15577
1.31979	0.910208
1.45602	1.00842
1.0722	1.03168
1.21977	1.46088
1.38805	1.49942
1.45773	1.02766
1.56881	1.28979
2.39004	1.47082
1.47304	1.10537
2.16354	1.08623
1.29348	1.0452
1.53438	1.72241
2.16466	1.02894
2.12034	0.890619
1.20293	1.14671
1.20015	1.04174
1.16408	1.06334
1.2442	1.22564
1.36792	1.07394
1.49003	1.17519
1.47687	1.08532
1.49573	0.947656
1.64255	0.974642
2.07884	0.832199
1.92299	0.83042
2.07924	1.22094
1.88997	1.92383
1.44135	1.04011
1.59575	1.30417
1.15591	1.00945
1.14724	1.18371
1.1004	1.03529
1.34117	1.27318
1.66705	1.29841
2.36803	1.22106
1.28751	1.48192
1.15485	1.18799
0.993332	1.10145
1.13801	1.02253
1.20743	1.18995
1.22305	1.02135
1.44057	0.937639
1.84205	0.862101
1.28007	1.09466
1.96835	0.745277
1.28263	0.952434
2.78396	1.11582
0.964388	1.14178
1.08695	1.07758
1.23441	1.1761
1.26004	1.22913
1.77871	0.905661
1.79096	0.78429
1.04275	0.854226
0.991896	1.02115
0.964937	1.13465
0.891774	0.916716
1.09897	1.11992
1.8336	1.12895
1.55436	0.911032
1.22442	0.894046
1.13045	1.14761
1.04989	1.0057
0.964367	1.17195
1.12933	1.18363
1.33139	1.11107
0.960628	1.12664
1.09149	1.07361
1.0318	1.1182
1.10114	1.70369
1.24908	0.958595
1.5558	1.07175
1.9648	0.830338
1.48957	0.831639
1.13816	0.709
1.42893	0.751406
1.8846	1.10758
1.15026	0.776119
1.33405	0.893453
1.55343	1.37189
2.49845	1.28038
2.13684	0.965861
1.53566	0.979024
1.39762	0.86762
1.68292	0.911988
1.44406	0.901905
1.93647	0.953752
2.26613	1.00749
2.11	1.01496
1.53459	1.02642
1.77474	0.960506
1.61464	1.09647
1.99545	1.16541
1.43523	1.07761
1.43474	1.10888
1.43654	1.09191
1.85747	1.11659
1.7372	0.923767
1.37922	0.854638
1.26441	0.89314
1.45517	1.02141
1.91452	1.10611
1.4144	1.03033
1.38691	1.10956
1.35027	1.18628
1.36483	1.116
1.70755	1.08417
1.23811	1.07179
1.15272	1.0353
1.16674	1.25775
1.17323	1.14648
1.15588	1.22
1.26963	1.30129
1.32006	1.12891
1.45578	1.12285
1.43833	1.02524
1.73388	1.05687
1.50171	1.01792
1.76561	1.88818
1.55176	0.986586
1.28882	1.06855
1.21153	1.12643
1.40616	0.97105
1.59554	0.931411
1.30113	0.93553
2.2096	0.850602
1.70994	0.949979
1.35921	0.992847
1.32103	1.16402
2.55758	0.982665
1.50539	1.01433
2.14191	0.908281
1.76891	0.969798
2.00678	1.26376
1.40844	0.92413
1.40683	0.961198
1.60247	0.90978
1.31656	1.17336
1.659	0.991001
1.29232	0.827833
1.49423	0.965037
1.53387	0.973933
1.38061	0.873551
1.58776	0.883469
2.42488	0.838295
1.53647	0.746068
1.84406	0.702986
1.35146	0.698143
1.46713	1.09184
1.43368	0.844605
1.5746	0.808723
1.25391	0.941758
1.53362	0.971462
1.57101	0.835412
1.96406	0.842249
1.31468	0.838526
1.28825	0.82757
1.59791	0.734486
1.26306	0.750368
1.21736	0.858592
1.2281	0.92525
1.20678	1.0756
1.10932	0.996702
1.88219	1.421
1.40497	0.913899
1.65461	0.946849
1.33137	1.0928
1.44412	1.12285
2.26235	1.08924
1.24791	1.09862
1.27356	1.24852
1.07226	1.14323
1.29431	1.04886
1.25939	1.07901
1.05295	0.961742
1.34527	0.881097
1.12157	1.09063
1.02116	1.59777
0.956592	0.777189
1.34007	0.962549
0.945648	0.924245
1.085	0.979469
0.922345	0.976586
0.957628	0.938973
0.996586	1.26055
0.983191	1.13761
1.11598	1.13789
1.37313	1.10486
1.221	1.36943
1.36642	1.42217
1.17473	1.02492
1.21096	0.951066
1.00455	0.984922
0.991304	0.754339
1.13355	0.980573
1.12622	0.773713
1.35042	0.871673
1.19913	0.778112
1.17376	0.881822
1.27906	1.09353
1.35672	1.07156
1.20287	0.893206
1.24705	0.975811
1.09857	0.987344
1.24236	1.07466
1.06472	0.950078
1.14541	0.986454
1.17953	0.868148
1.19159	0.929319
1.56214	0.902185
1.155	0.900027
1.26036	0.860932
1.48456	0.857011
1.32611	0.67399
1.92368	0.656428
1.6724	0.787025
1.8621	0.976124
1.30677	0.91632
2.07768	1.02911
1.89354	0.947573
1.37123	1.00667
1.84169	0.951692
1.10321	0.918429
1.03679	1.11672
0.919958	0.988299
1.04964	1.08089
1.23737	1.13977
1.05245	0.943191
1.19503	0.894359
1.63503	1.0108
1.4995	0.840486
1.76878	0.868873
2.41107	0.923784
1.06396	0.977657
1.27098	0.955333
1.06964	0.807998
1.28713	1.70318
1.16474	0.986668
1.20708	1.32674
2.34842	1.06829
1.65138	0.773367
1.31632	0.845626
1.47636	0.825824
1.71987	1.09063
1.16579	0.946865
1.42481	1.01875
1.19345	0.886781
1.38689	0.684386
1.55578	0.708044
1.72173	0.856039
1.8528	0.795246
1.39221	0.697484
1.26067	0.901131
1.41628
1.70329
1.39792
1.3485
1.23439
2.08328
1.18303
1.2045
1.25843
1.16229
1.19256
1.43322
1.73743
1.67079
1.19159
1.16264
1.23817
1.23553
1.12255
1.31079
1.17135
1.16121
1.11314
0.997135
1.11986
0.986635
0.898767
0.845422
0.924416
0.991198
1.0333
1.02255
1.31011
1.24665
1.30906
1.23762
1.2676
1.1311
1.47742
1.074
1.12172
1.2638
MDCK	TTLL12-KO
