# Supplementary material for: TTLL12 is required for primary ciliary axoneme formation in polarized epithelial cells
Source: EMBO Rep. 2023 Dec 19;25(1):15. doi: 10.1038/s44319-023-00005-5 (PMC10883266; doi:10.1038/s44319-023-00005-5)
Supplement: Supplementary file 12 — Source Data Fig. 7 [file 44319_2023_5_MOESM12_ESM.zip › Figure 7 source/Source table 7.xlsx]

## Sheet: 7B
0	3840	2848.5	2073.5	6877	4749	2010	12539	9272	4504.5
1	6463.5	4545	4161.5	12708	8107.5	4557	20273	16109	9091
2	9563.5	6358.5	5989	19792.5	12401.5	7831.5	26976	21451	15027
3	13459.5	8443	8228.5	27006.5	17332.5	12217	32904.5	25953	22352
4	17928	11121	10763	32895	22362.5	17417	37425	29260.5	28895.5
5	23053.5	14432	13718.5	37039.5	26812	22616	40657.5	31717.5	33339.5
6	27862.5	18216.5	16806.5	39719.5	30160.5	26929	42903.5	33478	35660.5
7	31868.5	22036	19987.5	41313	32408.5	29394	44805	34900	36548.5
8	34334	25311	22509	43007	34021	30648.5	46554.5	36452	37114
9	35773.5	27408.5	24442	44448.5	35735.5	31101	48101.5	37958.5	37489.5
10	36769	28878	25540	45789	37274	31435	49516	39515.5	38079
11	37334	30041	26166	46715	38561.5	31875	50617	40889.5	38695
12	37992.5	30876	26385	47536.5	39649	32220	51937	42228.5	39135
13	38397	31457.5	26735	48500.5	40571	32731	52851.5	43252	40094
14	38689.5	31921.5	27072	49370	41333.5	33186	53832.5	44238	41058.5
15	39117	32420	27297	50191.5	42154	33707	54871	45056	41735.5
time	tubulin-1	tubulin-2	tubulin-3	TTLL12-1	TTLL12-2	TTLL12-3	tubuli+TTLL12 -1	tubuin+TTLL12-2	tubulin+TTLL12-3

## Sheet: 7C
0.462078	0.221977	1.07951	1.09338	0.456188
0.262577	0.0387614	0.776625	1.078	0.321276
0.261504		0.545735	1.49996
TTLL12	TTLL12 (1-260)	TTLL12 4uM tubulin	TTLL12 6uM tubulin	histone H3

## Sheet: 7E
0.855014	0.302919
1.01185	0.58141
1.24588	0.701844
0.88726	0.428484
RPE1	TTLL12-KO

## Sheet: 7G
1.3948	0.0503386	0
0.825868	0.274503	0.24527
0.779331	0.164387	0.175923
RPE1	TTLL12 KO	Rab19 KO
